# Supplementary material for: Genome-wide identification of the TCP gene family in Chrysanthemum lavandulifolium and its homologs expression patterns during flower development in different Chrysanthemum species
Source: Front Plant Sci. 2023 Sep 29;14:1276123. doi: 10.3389/fpls.2023.1276123 (PMC10570465; doi:10.3389/fpls.2023.1276123)
Supplement: Supplementary file 1 [file DataSheet_1.zip › Supplementary material.xlsx]

## Sheet: Supplementary Table 1
Supplementary Table 1 The primers sequences of ClCYC2-like genes for qRT-PCR.
Gene name	Transcriptome ID	Forward primer sequences (5'-3')	Reverse primer sequences (5'-3')
ClCYC2a	KY172652.1	AGAAGGTTGTAGCCAAGTG	TTGCCTCTGCTCTCAACTG
ClCYC2b	KX161380.1	AAGAGATCAGTCAAGGACAGAGGCA	AGTTCTTTGCTGTTCCACTTGACC
ClCYC2c	EVM0047461	TTCCAGAGTTTCTCCCATCC	TAGCCATGAACATAGCCGTC
ClCYC2d	EVM0029420	CACCAAAGGAAGAAGTCAGC	CCTCTGCCCTTGATTGATTAAC
ClCYC2e	EVM0021074	AAGAAACCGTCAAAGAACGA	CACCAGAGATCCAGAATTGTA
ClCYC2f	EVM0014549	ACTATGGAACAAAATTTCTCAACGT	ACTCCCCGCACGGTCTCCT
ClSAND	Qi et al., 2016	CGTTGCTCACTACGAGTTCAC	GCAGATGGGTCAACAGGTAA

## Sheet: Supplementary Table 2
Supplementary Table 2 The specific primers of six ClCYC2-like genes for subcellular localization experiment.
Name	Forward primer sequences (5'-3')	Reverse primer sequences (5'-3')
ClCYC2a-GFP	CATTTACGAACGATACTCGAGATGTTTAATTCTTCAAATCCATTTCC	TCACCATCACTAGTACGTCGACATCCTCTTTCGATTCAACATG
ClCYC2b-GFP	CATTTACGAACGATACTCGAGATGTTTTCATCAAATCTTTTTCCA	TCACCATCACTAGTACGTCGACAGTTCTTTGCTGTTCCACTTG
ClCYC2c-GFP	CATTTACGAACGATACTCGAGATGTTTTCCTCAAACCCCTTTCC	TCACCATCACTAGTACGTCGACCAACATCAGTCCAGGTCCAC
ClCYC2d-GFP	CATTTACGAACGATACTCGAGATGTTTTCCTCGAACCCTTT	TCACCATCACTAGTACGTCGACGTGTAAATTTAGGAAACTTGTG
ClCYC2e-GFP	CATTTACGAACGATACTCGAGATGTTTTCCACAAATCCCT	TCACCATCACTAGTACGTCGACAATAGGGTGACGGTCG
ClCYC2f-GFP	CATTTACGAACGATACTCGAGATGATGTTTTCCCCAAACCATTTTC	TCACCATCACTAGTACGTCGACACTCCCCGCACGGTCTCCT
pBI121-GFP	GACGCACAATCCCACTATCC	GCCAAATGTTTGAACGATCGG

## Sheet: Supplementary Table 3
Supplementary Table 3 The specific primers of six ClCYC2-like genes for transcription activity experiment.
Name	Forward primer sequences (5'-3')	Reverse primer sequences (5'-3')
BD-ClCYC2a	ATGGCCATGGAGGCCGAATTCATGTTTAATTCTTCAAATC	CCGCTGCAGGTCGACGGATCCCTATTCAACATGGTTGTGC
BD-ClCYC2b	ATGGCCATGGAGGCCGAATTCATGTTTTCATCAAATCTTT	CCGCTGCAGGTCGACGGATCCTTAAGTTCTTTGCTGTTCC
BD-ClCYC2c	ATGGCCATGGAGGCCGAATTCATGTTTTCCTCAAACCCCT	CCGCTGCAGGTCGACGGATCCTTACAACATCAGTCCAGGTC
BD-ClCYC2d	ATGGCCATGGAGGCCGAATTCATGTTTTCCTCGAACCCTTT	CCGCTGCAGGTCGACGGATCCCTAGTGTAAATTTAGGAAAC
BD-ClCYC2e	ATGGCCATGGAGGCCGAATTCATGTTTTCCACAAATCCCT	CCGCTGCAGGTCGACGGATCCCTAAATAGGGTGACGGTCG
BD-ClCYC2f	ATGGCCATGGAGGCCGAATTCATGATGTTTTCCCCAAACC	CCGCTGCAGGTCGACGGATCCCTAACTCCCCGCACGGTCT
pGADT7	TAATACGACTCACTATAGGGC	AGATGGTGCACGATGCACAG

## Sheet: Supplementary Table 4
Supplementary Table 4 Promoter cis-regulatory elements analysis of TCP genes in C. lavandulifolium.
Genome_ID	Cis-elements	Sequence	Position		Strand	Species	Function
EVM0000191.1	G-Box	CACGTG	1455	6	-	Pisum sativum	cis-acting regulatory element involved in light responsiveness
EVM0000191.1	CGTCA-motif	CGTCA	638	5	-	Hordeum vulgare	cis-acting regulatory element involved in the MeJA-responsiveness
EVM0000191.1	CGTCA-motif	CGTCA	808	5	-	Hordeum vulgare	cis-acting regulatory element involved in the MeJA-responsiveness
EVM0000191.1	CGTCA-motif	CGTCA	814	5	+	Hordeum vulgare	cis-acting regulatory element involved in the MeJA-responsiveness
EVM0000191.1	CGTCA-motif	CGTCA	1724	5	-	Hordeum vulgare	cis-acting regulatory element involved in the MeJA-responsiveness
EVM0000191.1	G-box	CACGAC	700	6	-	Zea mays	cis-acting regulatory element involved in light responsiveness
EVM0000191.1	G-box	CACGTG	1455	6	-	Arabidopsis thaliana	cis-acting regulatory element involved in light responsiveness
EVM0000191.1	AAGAA-motif	GAAAGAA	30	7	+	Avena sativa
EVM0000191.1	STRE	AGGGG	1317	5	-	Arabidopsis thaliana
EVM0000191.1	Box III	atCATTTTCACt	1662	11	+	Pisum sativum	protein binding site
EVM0000191.1	DRE core	GCCGAC	645	6	-	Arabidopsis thaliana
EVM0000191.1	GARE-motif	TCTGTTG	275	7	-	Brassica oleracea	gibberellin-responsive element
EVM0000191.1	TATC-box	TATCCCA	1155	7	-	Oryza sativa	cis-acting element involved in gibberellin-responsiveness
EVM0000191.1	Myb-binding site	CAACAG	275	6	+	Nicotiana tabacum
EVM0000191.1	Myb-binding site	CAACAG	1218	6	+	Nicotiana tabacum
EVM0000191.1	Unnamed__1	CGTGG	702	5	+	Zea mays
EVM0000191.1	Unnamed__1	CGTGG	866	5	-	Zea mays
EVM0000191.1	MYB-like sequence	TAACCA	165	6	+	Arabidopsis thaliana
EVM0000191.1	MYB-like sequence	TAACCA	1533	6	+	Arabidopsis thaliana
EVM0000191.1	AT~TATA-box	TATATA	1020	6	-	Arabidopsis thaliana
EVM0000191.1	AT~TATA-box	TATATA	1683	6	-	Arabidopsis thaliana
EVM0000191.1	TGACG-motif	TGACG	638	5	+	Hordeum vulgare	cis-acting regulatory element involved in the MeJA-responsiveness
EVM0000191.1	TGACG-motif	TGACG	808	5	+	Hordeum vulgare	cis-acting regulatory element involved in the MeJA-responsiveness
EVM0000191.1	TGACG-motif	TGACG	814	5	-	Hordeum vulgare	cis-acting regulatory element involved in the MeJA-responsiveness
EVM0000191.1	TGACG-motif	TGACG	1724	5	+	Hordeum vulgare	cis-acting regulatory element involved in the MeJA-responsiveness
EVM0000191.1	MYB	CAACCA	138	6	+	Arabidopsis thaliana
EVM0000191.1	MYB	TAACCA	165	6	+	Arabidopsis thaliana
EVM0000191.1	MYB	CAACAG	275	6	+	Arabidopsis thaliana
EVM0000191.1	MYB	CAACAG	1218	6	+	Arabidopsis thaliana
EVM0000191.1	MYB	TAACCA	1533	6	+	Arabidopsis thaliana
EVM0000191.1	ABRE	CACGTG	1455	6	-	Arabidopsis thaliana	cis-acting element involved in the abscisic acid responsiveness
EVM0000191.1	ABRE	ACGTG	1456	5	+	Arabidopsis thaliana	cis-acting element involved in the abscisic acid responsiveness
EVM0000191.1	TATA-box	TATA	38	4	+	Arabidopsis thaliana	core promoter element around -30 of transcription start
EVM0000191.1	TATA-box	TATA	127	4	+	Arabidopsis thaliana	core promoter element around -30 of transcription start
EVM0000191.1	TATA-box	ATATAA	149	6	+	Brassica oleracea	core promoter element around -30 of transcription start
EVM0000191.1	TATA-box	TATA	150	4	+	Arabidopsis thaliana	core promoter element around -30 of transcription start
EVM0000191.1	TATA-box	TATA	320	4	+	Arabidopsis thaliana	core promoter element around -30 of transcription start
EVM0000191.1	TATA-box	ATTATA	352	6	+	Brassica napus	core promoter element around -30 of transcription start
EVM0000191.1	TATA-box	TATAA	353	5	-	Arabidopsis thaliana	core promoter element around -30 of transcription start
EVM0000191.1	TATA-box	TATA	354	4	+	Arabidopsis thaliana	core promoter element around -30 of transcription start
EVM0000191.1	TATA-box	ATTATA	401	6	+	Brassica napus	core promoter element around -30 of transcription start
EVM0000191.1	TATA-box	TATAA	402	5	-	Arabidopsis thaliana	core promoter element around -30 of transcription start
EVM0000191.1	TATA-box	TATA	403	4	+	Arabidopsis thaliana	core promoter element around -30 of transcription start
EVM0000191.1	TATA-box	TACAAAA	424	7	+	Oryza sativa	core promoter element around -30 of transcription start
EVM0000191.1	TATA-box	TATAA	779	5	-	Arabidopsis thaliana	core promoter element around -30 of transcription start
EVM0000191.1	TATA-box	TATA	780	4	+	Arabidopsis thaliana	core promoter element around -30 of transcription start
EVM0000191.1	TATA-box	TATA	892	4	+	Arabidopsis thaliana	core promoter element around -30 of transcription start
EVM0000191.1	TATA-box	TACAAAA	902	7	+	Oryza sativa	core promoter element around -30 of transcription start
EVM0000191.1	TATA-box	ATATAA	937	6	+	Brassica oleracea	core promoter element around -30 of transcription start
EVM0000191.1	TATA-box	TATA	938	4	+	Arabidopsis thaliana	core promoter element around -30 of transcription start
EVM0000191.1	TATA-box	TACAAAA	962	7	+	Oryza sativa	core promoter element around -30 of transcription start
EVM0000191.1	TATA-box	TACATAAA	1003	8	+	Oryza sativa	core promoter element around -30 of transcription start
EVM0000191.1	TATA-box	TATATA	1020	6	-	Arabidopsis thaliana	core promoter element around -30 of transcription start
EVM0000191.1	TATA-box	ATATAA	1021	6	+	Brassica oleracea	core promoter element around -30 of transcription start
EVM0000191.1	TATA-box	TATA	1022	4	-	Arabidopsis thaliana	core promoter element around -30 of transcription start
EVM0000191.1	TATA-box	ATATAT	1077	6	-	Brassica napus	core promoter element around -30 of transcription start
EVM0000191.1	TATA-box	TATA	1078	4	-	Arabidopsis thaliana	core promoter element around -30 of transcription start
EVM0000191.1	TATA-box	TATA	1296	4	-	Arabidopsis thaliana	core promoter element around -30 of transcription start
EVM0000191.1	TATA-box	TATATA	1683	6	-	Arabidopsis thaliana	core promoter element around -30 of transcription start
EVM0000191.1	TATA-box	ATATAT	1684	6	-	Brassica napus	core promoter element around -30 of transcription start
EVM0000191.1	TATA-box	TATA	1685	4	-	Arabidopsis thaliana	core promoter element around -30 of transcription start
EVM0000191.1	TATA-box	TATAAAT	1816	7	-	Brassica juncea	core promoter element around -30 of transcription start
EVM0000191.1	TATA-box	TATAAA	1817	6	-	Helianthus annuus	core promoter element around -30 of transcription start
EVM0000191.1	TATA-box	TATAA	1818	5	-	Arabidopsis thaliana	core promoter element around -30 of transcription start
EVM0000191.1	TATA-box	TATA	1819	4	-	Arabidopsis thaliana	core promoter element around -30 of transcription start
EVM0000191.1	TATA-box	ATATAT	1953	6	-	Brassica napus	core promoter element around -30 of transcription start
EVM0000191.1	TATA-box	TATA	1954	4	-	Arabidopsis thaliana	core promoter element around -30 of transcription start
EVM0000191.1	TATA-box	TATA	1970	4	-	Arabidopsis thaliana	core promoter element around -30 of transcription start
EVM0000191.1	Unnamed__4	CTCC	441	4	-	Petroselinum hortense
EVM0000191.1	Unnamed__4	CTCC	615	4	+	Petroselinum hortense
EVM0000191.1	Unnamed__4	CTCC	629	4	-	Petroselinum hortense
EVM0000191.1	Unnamed__4	CTCC	973	4	+	Petroselinum hortense
EVM0000191.1	Unnamed__4	CTCC	997	4	-	Petroselinum hortense
EVM0000191.1	Unnamed__4	CTCC	1189	4	+	Petroselinum hortense
EVM0000191.1	Unnamed__4	CTCC	1304	4	+	Petroselinum hortense
EVM0000191.1	Unnamed__4	CTCC	1525	4	+	Petroselinum hortense
EVM0000191.1	Unnamed__4	CTCC	1616	4	+	Petroselinum hortense
EVM0000191.1	Unnamed__4	CTCC	1650	4	-	Petroselinum hortense
EVM0000191.1	Unnamed__4	CTCC	1781	4	+	Petroselinum hortense
EVM0000191.1	as-1	TGACG	638	5	+	Arabidopsis thaliana
EVM0000191.1	as-1	TGACG	808	5	+	Arabidopsis thaliana
EVM0000191.1	as-1	TGACG	814	5	-	Arabidopsis thaliana
EVM0000191.1	as-1	TGACG	1724	5	+	Arabidopsis thaliana
EVM0000191.1	WRE3	CCACCT	189	6	+	Pisum sativum
EVM0000191.1	CAAT-box	CAAT	43	4	+	Nicotiana glutinosa
EVM0000191.1	CAAT-box	CAAT	74	4	+	Nicotiana glutinosa
EVM0000191.1	CAAT-box	CCAAT	87	5	+	Arabidopsis thaliana	common cis-acting element in promoter and enhancer regions
EVM0000191.1	CAAT-box	CAAT	88	4	+	Nicotiana glutinosa
EVM0000191.1	CAAT-box	CCAAT	161	5	+	Arabidopsis thaliana	common cis-acting element in promoter and enhancer regions
EVM0000191.1	CAAT-box	CAAT	162	4	+	Nicotiana glutinosa
EVM0000191.1	CAAT-box	CAAAT	370	5	-	Pisum sativum	common cis-acting element in promoter and enhancer regions
EVM0000191.1	CAAT-box	CAAT	390	4	-	Nicotiana glutinosa
EVM0000191.1	CAAT-box	CAAAT	410	5	-	Pisum sativum	common cis-acting element in promoter and enhancer regions
EVM0000191.1	CAAT-box	CAAAT	551	5	-	Pisum sativum	common cis-acting element in promoter and enhancer regions
EVM0000191.1	CAAT-box	CAAT	599	4	-	Nicotiana glutinosa
EVM0000191.1	CAAT-box	CCAAT	654	5	-	Arabidopsis thaliana	common cis-acting element in promoter and enhancer regions
EVM0000191.1	CAAT-box	CCAAT	761	5	-	Arabidopsis thaliana	common cis-acting element in promoter and enhancer regions
EVM0000191.1	CAAT-box	CAAT	769	4	-	Nicotiana glutinosa
EVM0000191.1	CAAT-box	CAAAT	845	5	+	Pisum sativum	common cis-acting element in promoter and enhancer regions
EVM0000191.1	CAAT-box	CAAT	898	4	-	Nicotiana glutinosa
EVM0000191.1	CAAT-box	CAAAT	951	5	-	Pisum sativum	common cis-acting element in promoter and enhancer regions
EVM0000191.1	CAAT-box	CAAT	1081	4	-	Nicotiana glutinosa
EVM0000191.1	CAAT-box	CAAT	1125	4	+	Nicotiana glutinosa
EVM0000191.1	CAAT-box	CAAT	1451	4	+	Nicotiana glutinosa
EVM0000191.1	CAAT-box	CAAT	1543	4	-	Nicotiana glutinosa
EVM0000191.1	CAAT-box	CCAAT	1743	5	+	Arabidopsis thaliana	common cis-acting element in promoter and enhancer regions
EVM0000191.1	CAAT-box	CAAT	1744	4	+	Nicotiana glutinosa
EVM0000191.1	CAAT-box	CAAT	1752	4	-	Nicotiana glutinosa
EVM0000191.1	CAAT-box	CAAT	1759	4	+	Nicotiana glutinosa
EVM0000191.1	CAAT-box	CAAAT	1826	5	+	Pisum sativum	common cis-acting element in promoter and enhancer regions
EVM0000191.1	CAAT-box	CAAT	1890	4	+	Nicotiana glutinosa
EVM0000191.1	CAAT-box	CAAT	1945	4	-	Nicotiana glutinosa
EVM0000191.1	Box 4	ATTAAT	344	6	+	Petroselinum crispum	part of a conserved DNA module involved in light responsiveness
EVM0000191.1	Box 4	ATTAAT	1605	6	-	Petroselinum crispum	part of a conserved DNA module involved in light responsiveness
EVM0000191.1	TC-rich repeats	GTTTTCTTAC	203	9	+	Nicotiana tabacum	cis-acting element involved in defense and stress responsiveness
EVM0000191.1	MYC	CATGTG	724	6	+	Arabidopsis thaliana
EVM0000191.1	MYC	CATGTG	1438	6	-	Arabidopsis thaliana
EVM0000191.1		motif_sequence	237	4	-	organism	short_function
EVM0000191.1		motif_sequence	245	4	-	organism	short_function
EVM0000191.1		motif_sequence	258	4	-	organism	short_function
EVM0000191.1		motif_sequence	265	4	-	organism	short_function
EVM0000191.1		motif_sequence	472	4	+	organism	short_function
EVM0000191.1		motif_sequence	725	4	+	organism	short_function
EVM0000191.1		motif_sequence	825	4	-	organism	short_function
EVM0000191.1		motif_sequence	997	4	-	organism	short_function
EVM0000191.1		motif_sequence	1243	4	+	organism	short_function
EVM0000191.1		motif_sequence	1299	4	+	organism	short_function
EVM0000191.1		motif_sequence	1487	4	+	organism	short_function
EVM0000191.1		motif_sequence	1523	4	+	organism	short_function
EVM0000191.1		motif_sequence	1633	4	+	organism	short_function
EVM0000191.1		motif_sequence	1658	4	-	organism	short_function
EVM0000191.1		motif_sequence	1779	4	+	organism	short_function
EVM0000191.1	Unnamed__6	taTAAATATct	403	10	+	Zea mays
EVM0000191.1	I-box	GTATAAGGCC	353	9	+	Larix laricina	part of a light responsive element
EVM0000191.1	ARE	AAACCA	753	6	+	Zea mays	cis-acting regulatory element essential for the anaerobic induction
EVM0000191.1	ARE	AAACCA	790	6	+	Zea mays	cis-acting regulatory element essential for the anaerobic induction
EVM0000191.1	W box	TTGACC	1374	6	-	Arabidopsis thaliana
EVM0000191.1	ATC-motif	TGCTATCCG	929	9	-	Zea mays	part of a conserved DNA module involved in light responsiveness
EVM0000191.1	TCA-element	TCAGAAGAGG	476	9	-	Brassica oleracea	cis-acting element involved in salicylic acid responsiveness
EVM0000191.1	TCA-element	CCATCTTTTT	1660	9	+	Nicotiana tabacum	cis-acting element involved in salicylic acid responsiveness
EVM0000191.1	TCA-element	CCATCTTTTT	1769	9	+	Nicotiana tabacum	cis-acting element involved in salicylic acid responsiveness
EVM0000191.1	box S	AGCCACC	1266	7	+	Arabidopsis thaliana
EVM0000191.1	TCCC-motif	TCTCCCT	1780	7	+	Spinacia oleracea	part of a light responsive element
EVM0000191.1	Myb	TAACTG	634	6	+	Arabidopsis thaliana
EVM0001252.1	MBS	CAACTG	866	6	+	Arabidopsis thaliana	MYB binding site involved in drought-inducibility
EVM0001252.1	Myb-binding site	CAACAG	1599	6	-	Nicotiana tabacum
EVM0001252.1	ERE	ATTTTAAA	235	8	+	Nicotiana glutinos
EVM0001252.1	Unnamed__1	GAATTTAATTAA	497	11	+	Glycine max	60K protein binding site
EVM0001252.1	Unnamed__1	CGTGG	1304	5	+	Zea mays
EVM0001252.1	Unnamed__1	GCCACGTGGC	1377	9	-	Petunia sp.
EVM0001252.1	Unnamed__1	CGTGG	1381	5	+	Zea mays
EVM0001252.1	chs-CMA1a	TTACTTAA	344	8	+	Daucus carota	part of a light responsive element
EVM0001252.1	AT-rich sequence	TAAAATACT	360	9	-	Pisum sativum	element for maximal elicitor-mediated activation (2copies)
EVM0001252.1	G-box	tgACACGTGGCA	1376	11	+	Lycopersicon esculentum	cis-acting regulatory element involved in light responsiveness
EVM0001252.1	G-box	ACACGTGGC	1378	9	+	Brassica napus	cis-acting regulatory element involved in light responsiveness
EVM0001252.1	G-box	CACGTG	1379	6	-	Arabidopsis thaliana	cis-acting regulatory element involved in light responsiveness
EVM0001252.1	G-box	TACGTG	1719	6	-	Arabidopsis thaliana	cis-acting regulatory element involved in light responsiveness
EVM0001252.1	ABRE4	CACGTA	1719	6	+	Zea mays
EVM0001252.1	MRE	AACCTAA	730	7	-	Petroselinum crispum	MYB binding site involved in light responsiveness
EVM0001252.1	MRE	AACCTAA	1519	7	-	Petroselinum crispum	MYB binding site involved in light responsiveness
EVM0001252.1	G-Box	CACGTT	1302	6	-	Pisum sativum	cis-acting regulatory element involved in light responsiveness
EVM0001252.1	G-Box	CACGTG	1379	6	-	Pisum sativum	cis-acting regulatory element involved in light responsiveness
EVM0001252.1	AAGAA-motif	GAAAGAA	84	7	+	Avena sativa
EVM0001252.1	AAGAA-motif	GAAAGAA	134	7	+	Avena sativa
EVM0001252.1	AAGAA-motif	GAAAGAA	138	7	+	Avena sativa
EVM0001252.1	AAGAA-motif	GAAAGAA	378	7	-	Avena sativa
EVM0001252.1	AAGAA-motif	GAAAGAA	1003	7	-	Avena sativa
EVM0001252.1	AAGAA-motif	GAAAGAA	1056	7	+	Avena sativa
EVM0001252.1	AAGAA-motif	GAAAGAA	1480	7	-	Avena sativa
EVM0001252.1	GA-motif	ATAGATAA	205	8	+	Arabidopsis thaliana	part of a light responsive element
EVM0001252.1	STRE	AGGGG	662	5	+	Arabidopsis thaliana
EVM0001252.1	AuxRR-core	GGTCCAT	154	7	+	Nicotiana tabacum	cis-acting regulatory element involved in auxin responsiveness
EVM0001252.1	O2-site	GATGACATGG	1504	9	-	Zea mays	cis-acting regulatory element involved in zein metabolism regulation
EVM0001252.1	ATC-motif	AGTAATCT	1321	8	+	Spinacia oleracea	part of a conserved DNA module involved in light responsiveness
EVM0001252.1	Unnamed__2	AACCTAACCT	1066	9	+	Petroselinum hortense
EVM0001252.1	TCT-motif	TCTTAC	610	6	-	Arabidopsis thaliana	part of a light responsive element
EVM0001252.1	TCT-motif	TCTTAC	1946	6	-	Arabidopsis thaliana	part of a light responsive element
EVM0001252.1	I-box	cCATATCCAAT	1430	10	-	Flaveria trinervia	part of a light responsive element
EVM0001252.1	ARE	AAACCA	470	6	-	Zea mays	cis-acting regulatory element essential for the anaerobic induction
EVM0001252.1	ARE	AAACCA	790	6	-	Zea mays	cis-acting regulatory element essential for the anaerobic induction
EVM0001252.1	ARE	AAACCA	1135	6	+	Zea mays	cis-acting regulatory element essential for the anaerobic induction
EVM0001252.1	ARE	AAACCA	1254	6	-	Zea mays	cis-acting regulatory element essential for the anaerobic induction
EVM0001252.1	ARE	AAACCA	1501	6	+	Zea mays	cis-acting regulatory element essential for the anaerobic induction
EVM0001252.1	GCN4_motif	TGAGTCA	1393	7	+	Oryza sativa	cis-regulatory element involved in endosperm expression
EVM0001252.1	GCN4_motif	TGAGTCA	1988	7	+	Oryza sativa	cis-regulatory element involved in endosperm expression
EVM0001252.1	W box	TTGACC	453	6	-	Arabidopsis thaliana
EVM0001252.1	W box	TTGACC	1554	6	+	Arabidopsis thaliana
EVM0001252.1	TATA	TATAAAAT	757	8	-	Arabidopsis thaliana
EVM0001252.1	Myb	CAACTG	866	6	+	Arabidopsis thaliana
EVM0001252.1	Myb	TAACTG	927	6	+	Arabidopsis thaliana
EVM0001252.1	Myb	TAACTG	1516	6	-	Arabidopsis thaliana
EVM0001252.1	P-box	CCTTTTG	294	7	+	Oryza sativa	gibberellin-responsive element
EVM0001252.1	TATA-box	TATA	1	4	+	Arabidopsis thaliana	core promoter element around -30 of transcription start
EVM0001252.1	TATA-box	TATA	60	4	+	Arabidopsis thaliana	core promoter element around -30 of transcription start
EVM0001252.1	TATA-box	TATA	66	4	+	Arabidopsis thaliana	core promoter element around -30 of transcription start
EVM0001252.1	TATA-box	TATA	74	4	+	Arabidopsis thaliana	core promoter element around -30 of transcription start
EVM0001252.1	TATA-box	TATAA	79	5	-	Arabidopsis thaliana	core promoter element around -30 of transcription start
EVM0001252.1	TATA-box	TATA	80	4	+	Arabidopsis thaliana	core promoter element around -30 of transcription start
EVM0001252.1	TATA-box	TACAAAA	296	7	-	Oryza sativa	core promoter element around -30 of transcription start
EVM0001252.1	TATA-box	TATAAAT	333	7	-	Brassica juncea	core promoter element around -30 of transcription start
EVM0001252.1	TATA-box	TATAAA	334	6	-	Helianthus annuus	core promoter element around -30 of transcription start
EVM0001252.1	TATA-box	TATAA	335	5	-	Arabidopsis thaliana	core promoter element around -30 of transcription start
EVM0001252.1	TATA-box	TATA	336	4	+	Arabidopsis thaliana	core promoter element around -30 of transcription start
EVM0001252.1	TATA-box	ATATAA	431	6	+	Brassica oleracea	core promoter element around -30 of transcription start
EVM0001252.1	TATA-box	TATA	432	4	+	Arabidopsis thaliana	core promoter element around -30 of transcription start
EVM0001252.1	TATA-box	TATACA	437	6	-	Helianthus annuus	core promoter element around -30 of transcription start
EVM0001252.1	TATA-box	TATATA	439	6	+	Arabidopsis thaliana	core promoter element around -30 of transcription start
EVM0001252.1	TATA-box	ATATAT	440	6	+	Brassica napus	core promoter element around -30 of transcription start
EVM0001252.1	TATA-box	TATA	441	4	+	Arabidopsis thaliana	core promoter element around -30 of transcription start
EVM0001252.1	TATA-box	ATATAT	514	6	+	Brassica napus	core promoter element around -30 of transcription start
EVM0001252.1	TATA-box	TATA	515	4	+	Arabidopsis thaliana	core promoter element around -30 of transcription start
EVM0001252.1	TATA-box	TATAAA	691	6	-	Helianthus annuus	core promoter element around -30 of transcription start
EVM0001252.1	TATA-box	TATAA	692	5	-	Arabidopsis thaliana	core promoter element around -30 of transcription start
EVM0001252.1	TATA-box	TATA	693	4	+	Arabidopsis thaliana	core promoter element around -30 of transcription start
EVM0001252.1	TATA-box	TATACA	702	6	-	Helianthus annuus	core promoter element around -30 of transcription start
EVM0001252.1	TATA-box	TATA	704	4	+	Arabidopsis thaliana	core promoter element around -30 of transcription start
EVM0001252.1	TATA-box	TATAAAA	758	7	-	Pisum sativum	core promoter element around -30 of transcription start
EVM0001252.1	TATA-box	TATAAA	759	6	-	Helianthus annuus	core promoter element around -30 of transcription start
EVM0001252.1	TATA-box	TATATAA	760	7	-	Arabidopsis thaliana	core promoter element around -30 of transcription start
EVM0001252.1	TATA-box	TATATA	761	6	+	Arabidopsis thaliana	core promoter element around -30 of transcription start
EVM0001252.1	TATA-box	ATATAT	762	6	+	Brassica napus	core promoter element around -30 of transcription start
EVM0001252.1	TATA-box	TATATA	763	6	+	Arabidopsis thaliana	core promoter element around -30 of transcription start
EVM0001252.1	TATA-box	ATATAA	764	6	+	Brassica oleracea	core promoter element around -30 of transcription start
EVM0001252.1	TATA-box	TATA	765	4	+	Arabidopsis thaliana	core promoter element around -30 of transcription start
EVM0001252.1	TATA-box	ATATAT	815	6	+	Brassica napus	core promoter element around -30 of transcription start
EVM0001252.1	TATA-box	TATA	816	4	+	Arabidopsis thaliana	core promoter element around -30 of transcription start
EVM0001252.1	TATA-box	ATATAA	846	6	+	Brassica oleracea	core promoter element around -30 of transcription start
EVM0001252.1	TATA-box	TATA	847	4	+	Arabidopsis thaliana	core promoter element around -30 of transcription start
EVM0001252.1	TATA-box	TATA	889	4	+	Arabidopsis thaliana	core promoter element around -30 of transcription start
EVM0001252.1	TATA-box	TACAAAA	891	7	+	Oryza sativa	core promoter element around -30 of transcription start
EVM0001252.1	TATA-box	TACAAAA	922	7	-	Oryza sativa	core promoter element around -30 of transcription start
EVM0001252.1	TATA-box	TATA	1193	4	-	Arabidopsis thaliana	core promoter element around -30 of transcription start
EVM0001252.1	TATA-box	ATTATA	1260	6	+	Brassica napus	core promoter element around -30 of transcription start
EVM0001252.1	TATA-box	TATAA	1261	5	-	Arabidopsis thaliana	core promoter element around -30 of transcription start
EVM0001252.1	TATA-box	TATA	1262	4	-	Arabidopsis thaliana	core promoter element around -30 of transcription start
EVM0001252.1	TATA-box	TATA	1348	4	-	Arabidopsis thaliana	core promoter element around -30 of transcription start
EVM0001252.1	TATA-box	TAAAGATT	1407	8	-	Arabidopsis thaliana	core promoter element around -30 of transcription start
EVM0001252.1	TATA-box	TATAAA	1726	6	-	Helianthus annuus	core promoter element around -30 of transcription start
EVM0001252.1	TATA-box	TATAA	1727	5	-	Arabidopsis thaliana	core promoter element around -30 of transcription start
EVM0001252.1	TATA-box	TATA	1728	4	-	Arabidopsis thaliana	core promoter element around -30 of transcription start
EVM0001252.1	TATA-box	TATAA	1764	5	-	Arabidopsis thaliana	core promoter element around -30 of transcription start
EVM0001252.1	TATA-box	TATA	1765	4	-	Arabidopsis thaliana	core promoter element around -30 of transcription start
EVM0001252.1	MYB-like sequence	TAACCA	626	6	-	Arabidopsis thaliana
EVM0001252.1	MYB-like sequence	TAACCA	1661	6	-	Arabidopsis thaliana
EVM0001252.1	AT~TATA-box	TATATA	439	6	+	Arabidopsis thaliana
EVM0001252.1	AT~TATA-box	TATATAAA	759	8	-	Arabidopsis thaliana
EVM0001252.1	AT~TATA-box	TATATA	761	6	+	Arabidopsis thaliana
EVM0001252.1	AT~TATA-box	TATATA	763	6	+	Arabidopsis thaliana
EVM0001252.1	ABRE3a	TACGTG	1719	6	-	Zea mays
EVM0001252.1	F-box	CTATTCTCATT	570	10	-	Lycopersicon esculentum
EVM0001252.1	MYB	TAACCA	626	6	-	Arabidopsis thaliana
EVM0001252.1	MYB	CAACCA	1438	6	-	Arabidopsis thaliana
EVM0001252.1	MYB	CAACCA	1442	6	-	Arabidopsis thaliana
EVM0001252.1	MYB	CAACAG	1599	6	-	Arabidopsis thaliana
EVM0001252.1	MYB	TAACCA	1661	6	-	Arabidopsis thaliana
EVM0001252.1	ABRE	ACGTG	1303	5	+	Arabidopsis thaliana	cis-acting element involved in the abscisic acid responsiveness
EVM0001252.1	ABRE	GCAACGTGTC	1377	9	-	Hordeum vulgare	cis-acting element involved in the abscisic acid responsiveness
EVM0001252.1	ABRE	CACGTG	1379	6	-	Arabidopsis thaliana	cis-acting element involved in the abscisic acid responsiveness
EVM0001252.1	ABRE	ACGTG	1380	5	+	Arabidopsis thaliana	cis-acting element involved in the abscisic acid responsiveness
EVM0001252.1	ABRE	ACGTG	1719	5	-	Arabidopsis thaliana	cis-acting element involved in the abscisic acid responsiveness
EVM0001252.1	CAAT-box	CAAAT	7	5	+	Pisum sativum	common cis-acting element in promoter and enhancer regions
EVM0001252.1	CAAT-box	CAAAT	30	5	+	Pisum sativum	common cis-acting element in promoter and enhancer regions
EVM0001252.1	CAAT-box	CAAAT	36	5	+	Pisum sativum	common cis-acting element in promoter and enhancer regions
EVM0001252.1	CAAT-box	TGCAAATCT	120	9	+	Brassica juncea	common cis-acting element in promoter and enhancer regions
EVM0001252.1	CAAT-box	CAAAT	122	5	+	Pisum sativum	common cis-acting element in promoter and enhancer regions
EVM0001252.1	CAAT-box	CCAAT	217	5	-	Arabidopsis thaliana	common cis-acting element in promoter and enhancer regions
EVM0001252.1	CAAT-box	CAAT	392	4	-	Nicotiana glutinosa
EVM0001252.1	CAAT-box	CAAT	421	4	+	Nicotiana glutinosa
EVM0001252.1	CAAT-box	CCAAT	450	5	-	Arabidopsis thaliana	common cis-acting element in promoter and enhancer regions
EVM0001252.1	CAAT-box	CAAAT	456	5	+	Pisum sativum	common cis-acting element in promoter and enhancer regions
EVM0001252.1	CAAT-box	CAAT	462	4	-	Nicotiana glutinosa
EVM0001252.1	CAAT-box	CAAAT	581	5	-	Pisum sativum	common cis-acting element in promoter and enhancer regions
EVM0001252.1	CAAT-box	CCAAT	591	5	-	Arabidopsis thaliana	common cis-acting element in promoter and enhancer regions
EVM0001252.1	CAAT-box	CAAT	749	4	+	Nicotiana glutinosa
EVM0001252.1	CAAT-box	CAAT	769	4	-	Nicotiana glutinosa
EVM0001252.1	CAAT-box	CAAT	779	4	-	Nicotiana glutinosa
EVM0001252.1	CAAT-box	CAAT	819	4	-	Nicotiana glutinosa
EVM0001252.1	CAAT-box	CAAAT	843	5	+	Pisum sativum	common cis-acting element in promoter and enhancer regions
EVM0001252.1	CAAT-box	CAAT	959	4	+	Nicotiana glutinosa
EVM0001252.1	CAAT-box	CCAAT	978	5	+	Arabidopsis thaliana	common cis-acting element in promoter and enhancer regions
EVM0001252.1	CAAT-box	CAAT	979	4	+	Nicotiana glutinosa
EVM0001252.1	CAAT-box	CCAAT	1088	5	-	Arabidopsis thaliana	common cis-acting element in promoter and enhancer regions
EVM0001252.1	CAAT-box	CCAAT	1114	5	+	Arabidopsis thaliana	common cis-acting element in promoter and enhancer regions
EVM0001252.1	CAAT-box	CAAT	1115	4	+	Nicotiana glutinosa
EVM0001252.1	CAAT-box	CAAT	1146	4	-	Nicotiana glutinosa
EVM0001252.1	CAAT-box	CAAAT	1247	5	-	Pisum sativum	common cis-acting element in promoter and enhancer regions
EVM0001252.1	CAAT-box	CCAAT	1252	5	-	Arabidopsis thaliana	common cis-acting element in promoter and enhancer regions
EVM0001252.1	CAAT-box	CAAT	1275	4	+	Nicotiana glutinosa
EVM0001252.1	CAAT-box	CAAT	1399	4	-	Nicotiana glutinosa
EVM0001252.1	CAAT-box	CCAAT	1430	5	-	Arabidopsis thaliana	common cis-acting element in promoter and enhancer regions
EVM0001252.1	CAAT-box	CAAT	1589	4	+	Nicotiana glutinosa
EVM0001252.1	CAAT-box	CAAT	1649	4	-	Nicotiana glutinosa
EVM0001252.1	CAAT-box	CAAT	1759	4	+	Nicotiana glutinosa
EVM0001252.1	CAAT-box	CAAT	1792	4	+	Nicotiana glutinosa
EVM0001252.1	CAAT-box	CAAT	1818	4	-	Nicotiana glutinosa
EVM0001252.1	Box 4	ATTAAT	504	6	+	Petroselinum crispum	part of a conserved DNA module involved in light responsiveness
EVM0001252.1	HD-Zip 3	GTAAT(G/C)ATTAC	300	10	+	Arabidopsis thaliana	protein binding site
EVM0001252.1	MYC	CATGTG	882	6	+	Arabidopsis thaliana
EVM0001252.1		motif_sequence	190	4	-	organism	short_function
EVM0001252.1		motif_sequence	201	4	-	organism	short_function
EVM0001252.1		motif_sequence	252	4	+	organism	short_function
EVM0001252.1		motif_sequence	356	4	-	organism	short_function
EVM0001252.1		motif_sequence	674	4	-	organism	short_function
EVM0001252.1		motif_sequence	1325	4	+	organism	short_function
EVM0001252.1		motif_sequence	1511	4	+	organism	short_function
EVM0001252.1		motif_sequence	1605	4	+	organism	short_function
EVM0001252.1		motif_sequence	1872	4	-	organism	short_function
EVM0001252.1		motif_sequence	1955	4	-	organism	short_function
EVM0001252.1	GT1-motif	GGTTAA	1069	6	-	Arabidopsis thaliana	light responsive element
EVM0001252.1	GT1-motif	GGTTAA	1662	6	+	Arabidopsis thaliana	light responsive element
EVM0001252.1	Unnamed__4	CTCC	288	4	+	Petroselinum hortense
EVM0001252.1	Unnamed__4	CTCC	1130	4	+	Petroselinum hortense
EVM0001252.1	Unnamed__4	CTCC	1966	4	-	Petroselinum hortense
EVM0001252.1	GATA-motif	AAGATAAGATT	1760	10	-	Arabidopsis thaliana	part of a light responsive element
EVM0001252.1	GATA-motif	AAGGATAAGG	1898	9	+	Solanum tuberosum	part of a light responsive element
EVM0001252.1	3-AF1 binding site	TAAGAGAGGAA	190	10	+	Solanum tuberosum	light responsive element
EVM0003127.1	TCT-motif	TCTTAC	505	6	-	Arabidopsis thaliana	part of a light responsive element
EVM0003127.1	TCT-motif	TCTTAC	1334	6	-	Arabidopsis thaliana	part of a light responsive element
EVM0003127.1	ARE	AAACCA	155	6	-	Zea mays	cis-acting regulatory element essential for the anaerobic induction
EVM0003127.1	ARE	AAACCA	358	6	-	Zea mays	cis-acting regulatory element essential for the anaerobic induction
EVM0003127.1	ARE	AAACCA	1140	6	-	Zea mays	cis-acting regulatory element essential for the anaerobic induction
EVM0003127.1	ARE	AAACCA	1152	6	+	Zea mays	cis-acting regulatory element essential for the anaerobic induction
EVM0003127.1	W box	TTGACC	161	6	+	Arabidopsis thaliana
EVM0003127.1	W box	TTGACC	722	6	+	Arabidopsis thaliana
EVM0003127.1	Myb	TAACTG	61	6	+	Arabidopsis thaliana
EVM0003127.1	Myb	TAACTG	92	6	-	Arabidopsis thaliana
EVM0003127.1	Myb	CAACTG	1948	6	-	Arabidopsis thaliana
EVM0003127.1	P-box	CCTTTTG	165	7	+	Oryza sativa	gibberellin-responsive element
EVM0003127.1	P-box	CCTTTTG	537	7	+	Oryza sativa	gibberellin-responsive element
EVM0003127.1	P-box	CCTTTTG	1449	7	+	Oryza sativa	gibberellin-responsive element
EVM0003127.1	box S	AGCCACC	1688	7	+	Arabidopsis thaliana
EVM0003127.1	TCCC-motif	TCTCCCT	229	7	+	Spinacia oleracea	part of a light responsive element
EVM0003127.1	TATA-box	TATAAA	403	6	-	Helianthus annuus	core promoter element around -30 of transcription start
EVM0003127.1	TATA-box	TATAA	404	5	-	Arabidopsis thaliana	core promoter element around -30 of transcription start
EVM0003127.1	TATA-box	TATA	405	4	+	Arabidopsis thaliana	core promoter element around -30 of transcription start
EVM0003127.1	TATA-box	TATATA	432	6	+	Arabidopsis thaliana	core promoter element around -30 of transcription start
EVM0003127.1	TATA-box	ATATAT	433	6	+	Brassica napus	core promoter element around -30 of transcription start
EVM0003127.1	TATA-box	TATA	434	4	+	Arabidopsis thaliana	core promoter element around -30 of transcription start
EVM0003127.1	TATA-box	TATA	465	4	+	Arabidopsis thaliana	core promoter element around -30 of transcription start
EVM0003127.1	TATA-box	TATA	470	4	+	Arabidopsis thaliana	core promoter element around -30 of transcription start
EVM0003127.1	TATA-box	TATA	560	4	+	Arabidopsis thaliana	core promoter element around -30 of transcription start
EVM0003127.1	TATA-box	TATA	658	4	+	Arabidopsis thaliana	core promoter element around -30 of transcription start
EVM0003127.1	TATA-box	TACATAAA	739	8	-	Oryza sativa	core promoter element around -30 of transcription start
EVM0003127.1	TATA-box	TATACA	743	6	-	Helianthus annuus	core promoter element around -30 of transcription start
EVM0003127.1	TATA-box	TATA	745	4	+	Arabidopsis thaliana	core promoter element around -30 of transcription start
EVM0003127.1	TATA-box	TATAAGAA	751	8	-	Zea mays	core promoter element around -30 of transcription start
EVM0003127.1	TATA-box	TATATAA	754	7	-	Arabidopsis thaliana	core promoter element around -30 of transcription start
EVM0003127.1	TATA-box	TATATA	755	6	+	Arabidopsis thaliana	core promoter element around -30 of transcription start
EVM0003127.1	TATA-box	ATATAT	756	6	+	Brassica napus	core promoter element around -30 of transcription start
EVM0003127.1	TATA-box	TATATA	757	6	+	Arabidopsis thaliana	core promoter element around -30 of transcription start
EVM0003127.1	TATA-box	ATATAT	758	6	+	Brassica napus	core promoter element around -30 of transcription start
EVM0003127.1	TATA-box	TATA	759	4	+	Arabidopsis thaliana	core promoter element around -30 of transcription start
EVM0003127.1	TATA-box	ATATAT	906	6	+	Brassica napus	core promoter element around -30 of transcription start
EVM0003127.1	TATA-box	TATATA	907	6	+	Arabidopsis thaliana	core promoter element around -30 of transcription start
EVM0003127.1	TATA-box	ATATAA	908	6	+	Brassica oleracea	core promoter element around -30 of transcription start
EVM0003127.1	TATA-box	TATA	909	4	+	Arabidopsis thaliana	core promoter element around -30 of transcription start
EVM0003127.1	TATA-box	TATACA	915	6	-	Helianthus annuus	core promoter element around -30 of transcription start
EVM0003127.1	TATA-box	TATATA	917	6	+	Arabidopsis thaliana	core promoter element around -30 of transcription start
EVM0003127.1	TATA-box	ATATAT	918	6	+	Brassica napus	core promoter element around -30 of transcription start
EVM0003127.1	TATA-box	TATA	919	4	+	Arabidopsis thaliana	core promoter element around -30 of transcription start
EVM0003127.1	TATA-box	TATA	1077	4	-	Arabidopsis thaliana	core promoter element around -30 of transcription start
EVM0003127.1	TATA-box	ATATAT	1169	6	-	Brassica napus	core promoter element around -30 of transcription start
EVM0003127.1	TATA-box	TATATA	1170	6	-	Arabidopsis thaliana	core promoter element around -30 of transcription start
EVM0003127.1	TATA-box	ATATAA	1171	6	+	Brassica oleracea	core promoter element around -30 of transcription start
EVM0003127.1	TATA-box	TATA	1172	4	-	Arabidopsis thaliana	core promoter element around -30 of transcription start
EVM0003127.1	TATA-box	TATA	1178	4	-	Arabidopsis thaliana	core promoter element around -30 of transcription start
EVM0003127.1	TATA-box	ATTATA	1411	6	+	Brassica napus	core promoter element around -30 of transcription start
EVM0003127.1	TATA-box	TATAA	1412	5	-	Arabidopsis thaliana	core promoter element around -30 of transcription start
EVM0003127.1	TATA-box	TATA	1413	4	-	Arabidopsis thaliana	core promoter element around -30 of transcription start
EVM0003127.1	TATA-box	ATATAT	1435	6	-	Brassica napus	core promoter element around -30 of transcription start
EVM0003127.1	TATA-box	TATATA	1436	6	-	Arabidopsis thaliana	core promoter element around -30 of transcription start
EVM0003127.1	TATA-box	ATATAA	1437	6	+	Brassica oleracea	core promoter element around -30 of transcription start
EVM0003127.1	TATA-box	TATA	1438	4	-	Arabidopsis thaliana	core promoter element around -30 of transcription start
EVM0003127.1	TATA-box	ATTATA	1683	6	+	Brassica napus	core promoter element around -30 of transcription start
EVM0003127.1	TATA-box	TATAA	1684	5	-	Arabidopsis thaliana	core promoter element around -30 of transcription start
EVM0003127.1	TATA-box	TATA	1685	4	-	Arabidopsis thaliana	core promoter element around -30 of transcription start
EVM0003127.1	TATA-box	taTATAAAtc	1844	9	-	Arabidopsis thaliana	core promoter element around -30 of transcription start
EVM0003127.1	TATA-box	TATAAAT	1845	7	-	Brassica juncea	core promoter element around -30 of transcription start
EVM0003127.1	TATA-box	TATAAA	1846	6	-	Helianthus annuus	core promoter element around -30 of transcription start
EVM0003127.1	TATA-box	TATATAA	1847	7	-	Arabidopsis thaliana	core promoter element around -30 of transcription start
EVM0003127.1	TATA-box	TATATA	1848	6	-	Arabidopsis thaliana	core promoter element around -30 of transcription start
EVM0003127.1	TATA-box	TATA	1850	4	-	Arabidopsis thaliana	core promoter element around -30 of transcription start
EVM0003127.1	TATA-box	TATAAATA	1873	8	-	Daucus carota	core promoter element around -30 of transcription start
EVM0003127.1	TATA-box	TATAAAT	1874	7	-	Brassica juncea	core promoter element around -30 of transcription start
EVM0003127.1	TATA-box	TATAAA	1875	6	-	Helianthus annuus	core promoter element around -30 of transcription start
EVM0003127.1	TATA-box	TATAA	1876	5	-	Arabidopsis thaliana	core promoter element around -30 of transcription start
EVM0003127.1	TATA-box	TATA	1877	4	-	Arabidopsis thaliana	core promoter element around -30 of transcription start
EVM0003127.1	MYB-like sequence	TAACCA	149	6	+	Arabidopsis thaliana
EVM0003127.1	MYB-like sequence	TAACCA	474	6	-	Arabidopsis thaliana
EVM0003127.1	MYB-like sequence	TAACCA	1219	6	+	Arabidopsis thaliana
EVM0003127.1	AT~TATA-box	TATATA	432	6	+	Arabidopsis thaliana
EVM0003127.1	AT~TATA-box	TATATA	755	6	+	Arabidopsis thaliana
EVM0003127.1	AT~TATA-box	TATATA	757	6	+	Arabidopsis thaliana
EVM0003127.1	AT~TATA-box	TATATA	907	6	+	Arabidopsis thaliana
EVM0003127.1	AT~TATA-box	TATATA	917	6	+	Arabidopsis thaliana
EVM0003127.1	AT~TATA-box	TATATA	1170	6	-	Arabidopsis thaliana
EVM0003127.1	AT~TATA-box	TATATA	1436	6	-	Arabidopsis thaliana
EVM0003127.1	AT~TATA-box	TATATAAA	1846	8	-	Arabidopsis thaliana
EVM0003127.1	AT~TATA-box	TATATA	1848	6	-	Arabidopsis thaliana
EVM0003127.1	MYB	TAACCA	149	6	+	Arabidopsis thaliana
EVM0003127.1	MYB	TAACCA	474	6	-	Arabidopsis thaliana
EVM0003127.1	MYB	TAACCA	1219	6	+	Arabidopsis thaliana
EVM0003127.1	TGACG-motif	TGACG	801	5	+	Hordeum vulgare	cis-acting regulatory element involved in the MeJA-responsiveness
EVM0003127.1	TGACG-motif	TGACG	1270	5	+	Hordeum vulgare	cis-acting regulatory element involved in the MeJA-responsiveness
EVM0003127.1	CAAT-box	CAAT	67	4	+	Nicotiana glutinosa
EVM0003127.1	CAAT-box	CAAAT	177	5	+	Pisum sativum	common cis-acting element in promoter and enhancer regions
EVM0003127.1	CAAT-box	CAAAT	245	5	-	Pisum sativum	common cis-acting element in promoter and enhancer regions
EVM0003127.1	CAAT-box	CAAT	293	4	-	Nicotiana glutinosa
EVM0003127.1	CAAT-box	CAAT	494	4	+	Nicotiana glutinosa
EVM0003127.1	CAAT-box	CAAT	501	4	+	Nicotiana glutinosa
EVM0003127.1	CAAT-box	CCAAT	640	5	+	Arabidopsis thaliana	common cis-acting element in promoter and enhancer regions
EVM0003127.1	CAAT-box	CAAT	641	4	+	Nicotiana glutinosa
EVM0003127.1	CAAT-box	CAAT	647	4	+	Nicotiana glutinosa
EVM0003127.1	CAAT-box	CAAT	701	4	+	Nicotiana glutinosa
EVM0003127.1	CAAT-box	CAAAT	782	5	-	Pisum sativum	common cis-acting element in promoter and enhancer regions
EVM0003127.1	CAAT-box	CAAT	883	4	-	Nicotiana glutinosa
EVM0003127.1	CAAT-box	CAAT	913	4	-	Nicotiana glutinosa
EVM0003127.1	CAAT-box	CAAAT	954	5	-	Pisum sativum	common cis-acting element in promoter and enhancer regions
EVM0003127.1	CAAT-box	CAAT	988	4	-	Nicotiana glutinosa
EVM0003127.1	CAAT-box	CAAAT	1046	5	-	Pisum sativum	common cis-acting element in promoter and enhancer regions
EVM0003127.1	CAAT-box	CCAAT	1138	5	-	Arabidopsis thaliana	common cis-acting element in promoter and enhancer regions
EVM0003127.1	CAAT-box	CAAT	1165	4	-	Nicotiana glutinosa
EVM0003127.1	CAAT-box	CAAT	1232	4	+	Nicotiana glutinosa
EVM0003127.1	CAAT-box	CAAT	1386	4	+	Nicotiana glutinosa
EVM0003127.1	CAAT-box	CAAAT	1459	5	+	Pisum sativum	common cis-acting element in promoter and enhancer regions
EVM0003127.1	CAAT-box	CAAT	1508	4	+	Nicotiana glutinosa
EVM0003127.1	CAAT-box	CAAAT	1515	5	-	Pisum sativum	common cis-acting element in promoter and enhancer regions
EVM0003127.1	CAAT-box	CAAT	1565	4	+	Nicotiana glutinosa
EVM0003127.1	CAAT-box	CAAT	1567	4	-	Nicotiana glutinosa
EVM0003127.1	CAAT-box	CAAT	1641	4	+	Nicotiana glutinosa
EVM0003127.1	CAAT-box	CAAT	1661	4	-	Nicotiana glutinosa
EVM0003127.1	CAAT-box	CCCAATTT	1708	8	+	Arabidopsis thaliana	common cis-acting element in promoter and enhancer regions
EVM0003127.1	CAAT-box	CCAAT	1709	5	+	Arabidopsis thaliana	common cis-acting element in promoter and enhancer regions
EVM0003127.1	CAAT-box	CAAT	1710	4	+	Nicotiana glutinosa
EVM0003127.1	CAAT-box	CAAT	1754	4	-	Nicotiana glutinosa
EVM0003127.1	CAAT-box	CAAT	1813	4	-	Nicotiana glutinosa
EVM0003127.1	CAAT-box	CAAT	1839	4	+	Nicotiana glutinosa
EVM0003127.1	Box 4	ATTAAT	762	6	+	Petroselinum crispum	part of a conserved DNA module involved in light responsiveness
EVM0003127.1	Box 4	ATTAAT	1378	6	-	Petroselinum crispum	part of a conserved DNA module involved in light responsiveness
EVM0003127.1	Box 4	ATTAAT	1740	6	-	Petroselinum crispum	part of a conserved DNA module involved in light responsiveness
EVM0003127.1	Box 4	ATTAAT	1750	6	-	Petroselinum crispum	part of a conserved DNA module involved in light responsiveness
EVM0003127.1	WUN-motif	AAATTACT	386	8	+	Nicotiana glutinosa
EVM0003127.1	MYC	CATGTG	1282	6	-	Arabidopsis thaliana
EVM0003127.1	MYC	CATTTG	1514	6	+	Arabidopsis thaliana
EVM0003127.1	MYC	CAATTG	1565	6	-	Arabidopsis thaliana
EVM0003127.1	MYC	CATGTG	1598	6	-	Arabidopsis thaliana
EVM0003127.1	MYC	CATGTG	1694	6	-	Arabidopsis thaliana
EVM0003127.1	MYC	CATGTG	1923	6	-	Arabidopsis thaliana
EVM0003127.1	GT1-motif	GGTTAAT	1897	7	-	Avena sativa	light responsive element
EVM0003127.1	GT1-motif	GGTTAA	1898	6	-	Arabidopsis thaliana	light responsive element
EVM0003127.1		motif_sequence	228	4	+	organism	short_function
EVM0003127.1		motif_sequence	551	4	+	organism	short_function
EVM0003127.1		motif_sequence	827	4	-	organism	short_function
EVM0003127.1		motif_sequence	875	4	-	organism	short_function
EVM0003127.1		motif_sequence	974	4	+	organism	short_function
EVM0003127.1		motif_sequence	1227	4	+	organism	short_function
EVM0003127.1		motif_sequence	1243	4	-	organism	short_function
EVM0003127.1		motif_sequence	1481	4	+	organism	short_function
EVM0003127.1		motif_sequence	1581	4	+	organism	short_function
EVM0003127.1		motif_sequence	1597	4	-	organism	short_function
EVM0003127.1		motif_sequence	1697	4	+	organism	short_function
EVM0003127.1		motif_sequence	1699	4	-	organism	short_function
EVM0003127.1		motif_sequence	1795	4	-	organism	short_function
EVM0003127.1		motif_sequence	1825	4	+	organism	short_function
EVM0003127.1		motif_sequence	1863	4	+	organism	short_function
EVM0003127.1		motif_sequence	1928	4	-	organism	short_function
EVM0003127.1		motif_sequence	1945	4	-	organism	short_function
EVM0003127.1	as-1	TGACG	801	5	+	Arabidopsis thaliana
EVM0003127.1	as-1	TGACG	1270	5	+	Arabidopsis thaliana
EVM0003127.1	Unnamed__4	CTCC	230	4	+	Petroselinum hortense
EVM0003127.1	Unnamed__4	CTCC	392	4	+	Petroselinum hortense
EVM0003127.1	Unnamed__4	CTCC	490	4	-	Petroselinum hortense
EVM0003127.1	Unnamed__4	CTCC	600	4	+	Petroselinum hortense
EVM0003127.1	Unnamed__4	CTCC	1502	4	+	Petroselinum hortense
EVM0003127.1	Unnamed__4	CTCC	1526	4	-	Petroselinum hortense
EVM0003127.1	Unnamed__4	CTCC	1575	4	+	Petroselinum hortense
EVM0003127.1	WRE3	CCACCT	479	6	-	Pisum sativum
EVM0003127.1	MBS	CAACTG	1948	6	-	Arabidopsis thaliana	MYB binding site involved in drought-inducibility
EVM0003127.1	TATC-box	TATCCCA	512	7	-	Oryza sativa	cis-acting element involved in gibberellin-responsiveness
EVM0003127.1	Unnamed__1	CGTGG	182	5	-	Zea mays
EVM0003127.1	chs-CMA1a	TTACTTAA	628	8	-	Daucus carota	part of a light responsive element
EVM0003127.1	CGTCA-motif	CGTCA	801	5	-	Hordeum vulgare	cis-acting regulatory element involved in the MeJA-responsiveness
EVM0003127.1	CGTCA-motif	CGTCA	1270	5	-	Hordeum vulgare	cis-acting regulatory element involved in the MeJA-responsiveness
EVM0003127.1	circadian	CAAAGATATC	515	9	-	Lycopersicon esculentum	cis-acting regulatory element involved in circadian control
EVM0003127.1	CAT-box	GCCACT	254	6	+	Arabidopsis thaliana	cis-acting regulatory element related to meristem expression
EVM0003127.1	CAT-box	GCCACT	342	6	+	Arabidopsis thaliana	cis-acting regulatory element related to meristem expression
EVM0003127.1	MRE	AACCTAA	1900	7	+	Petroselinum crispum	MYB binding site involved in light responsiveness
EVM0003127.1	CTAG-motif	ACTAGCAGAA	1199	9	+	Avena sativa
EVM0003127.1	AAGAA-motif	GAAAGAA	834	7	+	Avena sativa
EVM0003127.1	AAGAA-motif	GAAAGAA	852	7	+	Avena sativa
EVM0003127.1	STRE	AGGGG	354	5	-	Arabidopsis thaliana
EVM0003127.1	GA-motif	ATAGATAA	1772	8	+	Arabidopsis thaliana	part of a light responsive element
EVM0004928.1	TCA	TCATCTTCAT	1441	9	+	Pisum sativum
EVM0004928.1	Box II	tGTGTGGTTAATATG	179	15	+	Pisum sativum	part of a light responsive element
EVM0004928.1	TATC-box	TATCCCA	1484	7	+	Oryza sativa	cis-acting element involved in gibberellin-responsiveness
EVM0004928.1	CCAAT-box	CAACGG	1055	6	-	Hordeum vulgare	MYBHv1 binding site
EVM0004928.1	Unnamed__1	CGTGG	102	5	-	Zea mays
EVM0004928.1	Unnamed__1	CGTGG	1040	5	+	Zea mays
EVM0004928.1	Unnamed__1	CGTGG	1166	5	-	Zea mays
EVM0004928.1	DRE1	ACCGAGA	386	7	+	Zea mays
EVM0004928.1	DRE1	ACCGAGA	1188	7	+	Zea mays
EVM0004928.1	DRE1	ACCGAGA	1400	7	+	Zea mays
EVM0004928.1	G-Box	CACGTG	1038	6	-	Pisum sativum	cis-acting regulatory element involved in light responsiveness
EVM0004928.1	CGTCA-motif	CGTCA	74	5	+	Hordeum vulgare	cis-acting regulatory element involved in the MeJA-responsiveness
EVM0004928.1	CGTCA-motif	CGTCA	1212	5	-	Hordeum vulgare	cis-acting regulatory element involved in the MeJA-responsiveness
EVM0004928.1	G-box	CACGAC	883	6	+	Zea mays	cis-acting regulatory element involved in light responsiveness
EVM0004928.1	G-box	CACGTG	1038	6	-	Arabidopsis thaliana	cis-acting regulatory element involved in light responsiveness
EVM0004928.1	AAGAA-motif	gGTAAAGAAA	128	9	-	Avena sativa
EVM0004928.1	TCT-motif	TCTTAC	402	6	-	Arabidopsis thaliana	part of a light responsive element
EVM0004928.1	TCT-motif	TCTTAC	1518	6	+	Arabidopsis thaliana	part of a light responsive element
EVM0004928.1	Unnamed__6	taTAAATATct	1615	10	-	Zea mays
EVM0004928.1	I-box	GATAAGGGT	1960	9	-	Arabidopsis thaliana	part of a light responsive element
EVM0004928.1	I-box	AGATAAGG	1962	8	-	Triticum aestivum	part of a light responsive element
EVM0004928.1	ARE	AAACCA	1534	6	+	Zea mays	cis-acting regulatory element essential for the anaerobic induction
EVM0004928.1	ARE	AAACCA	1705	6	+	Zea mays	cis-acting regulatory element essential for the anaerobic induction
EVM0004928.1	MYB recognition site	CCGTTG	1055	6	+	Arabidopsis thaliana
EVM0004928.1	W box	TTGACC	638	6	+	Arabidopsis thaliana
EVM0004928.1	W box	TTGACC	663	6	+	Arabidopsis thaliana
EVM0004928.1	AC-I	(T/C)C(T/C)(C/T)ACC(T/C)ACC	1865	8.5	+	Phaseolus vulgaris
EVM0004928.1	Myb	TAACTG	1139	6	+	Arabidopsis thaliana
EVM0004928.1	MYB-like sequence	TAACCA	183	6	-	Arabidopsis thaliana
EVM0004928.1	MYB-like sequence	TAACCA	1584	6	+	Arabidopsis thaliana
EVM0004928.1	TGACG-motif	TGACG	74	5	-	Hordeum vulgare	cis-acting regulatory element involved in the MeJA-responsiveness
EVM0004928.1	TGACG-motif	TGACG	1212	5	+	Hordeum vulgare	cis-acting regulatory element involved in the MeJA-responsiveness
EVM0004928.1	MYB	TAACCA	183	6	-	Arabidopsis thaliana
EVM0004928.1	MYB	TAACCA	1584	6	+	Arabidopsis thaliana
EVM0004928.1	ABRE	CACGTG	1038	6	-	Arabidopsis thaliana	cis-acting element involved in the abscisic acid responsiveness
EVM0004928.1	ABRE	ACGTG	1039	5	+	Arabidopsis thaliana	cis-acting element involved in the abscisic acid responsiveness
EVM0004928.1	ABRE	GCCGCGTGGC	1165	9	-	Oryza sativa	cis-acting element involved in the abscisic acid responsiveness
EVM0004928.1	ABRE	AACCCGG	1196	7	+	Arabidopsis thaliana	cis-acting element involved in the abscisic acid responsiveness
EVM0004928.1	TATA-box	TATAAA	251	6	-	Helianthus annuus	core promoter element around -30 of transcription start
EVM0004928.1	TATA-box	TATAA	252	5	-	Arabidopsis thaliana	core promoter element around -30 of transcription start
EVM0004928.1	TATA-box	TATA	253	4	+	Arabidopsis thaliana	core promoter element around -30 of transcription start
EVM0004928.1	TATA-box	ATTATA	524	6	+	Brassica napus	core promoter element around -30 of transcription start
EVM0004928.1	TATA-box	TATAA	525	5	-	Arabidopsis thaliana	core promoter element around -30 of transcription start
EVM0004928.1	TATA-box	TATA	526	4	+	Arabidopsis thaliana	core promoter element around -30 of transcription start
EVM0004928.1	TATA-box	TATAAAA	752	7	-	Pisum sativum	core promoter element around -30 of transcription start
EVM0004928.1	TATA-box	TATAAA	753	6	-	Helianthus annuus	core promoter element around -30 of transcription start
EVM0004928.1	TATA-box	TATAA	754	5	-	Arabidopsis thaliana	core promoter element around -30 of transcription start
EVM0004928.1	TATA-box	TATA	755	4	+	Arabidopsis thaliana	core promoter element around -30 of transcription start
EVM0004928.1	TATA-box	TATA	932	4	+	Arabidopsis thaliana	core promoter element around -30 of transcription start
EVM0004928.1	TATA-box	ATTATA	943	6	+	Brassica napus	core promoter element around -30 of transcription start
EVM0004928.1	TATA-box	TATAA	944	5	-	Arabidopsis thaliana	core promoter element around -30 of transcription start
EVM0004928.1	TATA-box	TATA	945	4	+	Arabidopsis thaliana	core promoter element around -30 of transcription start
EVM0004928.1	TATA-box	TATA	1594	4	-	Arabidopsis thaliana	core promoter element around -30 of transcription start
EVM0004928.1	TATA-box	TATAAATA	1603	8	-	Daucus carota	core promoter element around -30 of transcription start
EVM0004928.1	TATA-box	TATAAAT	1604	7	-	Brassica juncea	core promoter element around -30 of transcription start
EVM0004928.1	TATA-box	TATAAA	1605	6	-	Helianthus annuus	core promoter element around -30 of transcription start
EVM0004928.1	TATA-box	TATAA	1606	5	-	Arabidopsis thaliana	core promoter element around -30 of transcription start
EVM0004928.1	TATA-box	TATA	1607	4	-	Arabidopsis thaliana	core promoter element around -30 of transcription start
EVM0004928.1	TATA-box	TATAAATA	1618	8	-	Daucus carota	core promoter element around -30 of transcription start
EVM0004928.1	TATA-box	TATAAAT	1619	7	-	Brassica juncea	core promoter element around -30 of transcription start
EVM0004928.1	TATA-box	TATAAA	1620	6	-	Helianthus annuus	core promoter element around -30 of transcription start
EVM0004928.1	TATA-box	TATAA	1621	5	-	Arabidopsis thaliana	core promoter element around -30 of transcription start
EVM0004928.1	TATA-box	TATA	1622	4	-	Arabidopsis thaliana	core promoter element around -30 of transcription start
EVM0004928.1	TATA-box	ATATAT	1858	6	-	Brassica napus	core promoter element around -30 of transcription start
EVM0004928.1	TATA-box	TATA	1859	4	-	Arabidopsis thaliana	core promoter element around -30 of transcription start
EVM0004928.1	Unnamed__4	CTCC	89	4	-	Petroselinum hortense
EVM0004928.1	Unnamed__4	CTCC	99	4	+	Petroselinum hortense
EVM0004928.1	Unnamed__4	CTCC	354	4	-	Petroselinum hortense
EVM0004928.1	Unnamed__4	CTCC	603	4	+	Petroselinum hortense
EVM0004928.1	Unnamed__4	CTCC	702	4	-	Petroselinum hortense
EVM0004928.1	Unnamed__4	CTCC	1047	4	+	Petroselinum hortense
EVM0004928.1	Unnamed__4	CTCC	1181	4	+	Petroselinum hortense
EVM0004928.1	Unnamed__4	CTCC	1263	4	+	Petroselinum hortense
EVM0004928.1	Unnamed__4	CTCC	1554	4	+	Petroselinum hortense
EVM0004928.1	Unnamed__4	CTCC	1884	4	+	Petroselinum hortense
EVM0004928.1	Unnamed__4	CTCC	1891	4	+	Petroselinum hortense
EVM0004928.1	Unnamed__4	CTCC	1900	4	+	Petroselinum hortense
EVM0004928.1	Unnamed__4	CTCC	1949	4	+	Petroselinum hortense
EVM0004928.1	Unnamed__4	CTCC	1952	4	+	Petroselinum hortense
EVM0004928.1	as-1	TGACG	74	5	-	Arabidopsis thaliana
EVM0004928.1	as-1	TGACG	1212	5	+	Arabidopsis thaliana
EVM0004928.1	WRE3	CCACCT	608	6	-	Pisum sativum
EVM0004928.1	CAAT-box	CCAAT	20	5	-	Arabidopsis thaliana	common cis-acting element in promoter and enhancer regions
EVM0004928.1	CAAT-box	CAAT	80	4	+	Nicotiana glutinosa
EVM0004928.1	CAAT-box	CAAT	167	4	-	Nicotiana glutinosa
EVM0004928.1	CAAT-box	CAAT	172	4	-	Nicotiana glutinosa
EVM0004928.1	CAAT-box	CAAAT	176	5	-	Pisum sativum	common cis-acting element in promoter and enhancer regions
EVM0004928.1	CAAT-box	CAAT	236	4	-	Nicotiana glutinosa
EVM0004928.1	CAAT-box	CCAAT	300	5	-	Arabidopsis thaliana	common cis-acting element in promoter and enhancer regions
EVM0004928.1	CAAT-box	CAAT	637	4	-	Nicotiana glutinosa
EVM0004928.1	CAAT-box	CAAAT	643	5	+	Pisum sativum	common cis-acting element in promoter and enhancer regions
EVM0004928.1	CAAT-box	CAAT	734	4	-	Nicotiana glutinosa
EVM0004928.1	CAAT-box	CCAAT	1208	5	+	Arabidopsis thaliana	common cis-acting element in promoter and enhancer regions
EVM0004928.1	CAAT-box	CAAT	1209	4	+	Nicotiana glutinosa
EVM0004928.1	CAAT-box	CAAT	1236	4	+	Nicotiana glutinosa
EVM0004928.1	CAAT-box	CCAAT	1265	5	+	Arabidopsis thaliana	common cis-acting element in promoter and enhancer regions
EVM0004928.1	CAAT-box	CAAT	1266	4	+	Nicotiana glutinosa
EVM0004928.1	CAAT-box	CAAT	1301	4	-	Nicotiana glutinosa
EVM0004928.1	CAAT-box	CAAT	1337	4	+	Nicotiana glutinosa
EVM0004928.1	CAAT-box	TGCCAAC	1383	7	-	Petunia hybrida	common cis-acting element in promoter and enhancer regions
EVM0004928.1	CAAT-box	CCAAT	1467	5	+	Arabidopsis thaliana	common cis-acting element in promoter and enhancer regions
EVM0004928.1	CAAT-box	CAAT	1468	4	+	Nicotiana glutinosa
EVM0004928.1	CAAT-box	CAAT	1546	4	+	Nicotiana glutinosa
EVM0004928.1	CAAT-box	CAAAT	1664	5	-	Pisum sativum	common cis-acting element in promoter and enhancer regions
EVM0004928.1	CAAT-box	CAAT	1715	4	+	Nicotiana glutinosa
EVM0004928.1	CAAT-box	CCAAT	1778	5	+	Arabidopsis thaliana	common cis-acting element in promoter and enhancer regions
EVM0004928.1	CAAT-box	CAAT	1779	4	+	Nicotiana glutinosa
EVM0004928.1	CAAT-box	CAAT	1911	4	+	Nicotiana glutinosa
EVM0004928.1	Box 4	ATTAAT	773	6	+	Petroselinum crispum	part of a conserved DNA module involved in light responsiveness
EVM0004928.1	Box 4	ATTAAT	777	6	+	Petroselinum crispum	part of a conserved DNA module involved in light responsiveness
EVM0004928.1	Box 4	ATTAAT	1548	6	-	Petroselinum crispum	part of a conserved DNA module involved in light responsiveness
EVM0004928.1	MYC	CATTTG	643	6	-	Arabidopsis thaliana
EVM0004928.1	MYC	CATGTG	1008	6	-	Arabidopsis thaliana
EVM0004928.1	MYC	CATGTG	1876	6	+	Arabidopsis thaliana
EVM0004928.1	AE-box	AGAAACAA	1302	8	-	Arabidopsis thaliana	part of a module for light response
EVM0004928.1		motif_sequence	354	4	-	organism	short_function
EVM0004928.1		motif_sequence	1179	4	+	organism	short_function
EVM0004928.1		motif_sequence	1290	4	+	organism	short_function
EVM0004928.1		motif_sequence	1316	4	+	organism	short_function
EVM0004928.1		motif_sequence	1329	4	+	organism	short_function
EVM0004928.1		motif_sequence	1436	4	-	organism	short_function
EVM0004928.1		motif_sequence	1440	4	+	organism	short_function
EVM0004928.1		motif_sequence	1552	4	+	organism	short_function
EVM0004928.1		motif_sequence	1877	4	+	organism	short_function
EVM0004928.1		motif_sequence	1924	4	+	organism	short_function
EVM0004928.1		motif_sequence	1929	4	+	organism	short_function
EVM0004928.1		motif_sequence	1966	4	+	organism	short_function
EVM0004928.1	GT1-motif	GGTTAAT	184	7	+	Avena sativa	light responsive element
EVM0004928.1	GT1-motif	GTGTGTGAA	1969	9	-	Solanum tuberosum	light responsive element
EVM0004928.1	GT1-motif	GTGTGTGAA	1982	9	-	Solanum tuberosum	light responsive element
EVM0010135.1	Box 4	ATTAAT	208	6	+	Petroselinum crispum	part of a conserved DNA module involved in light responsiveness
EVM0010135.1	Box 4	ATTAAT	927	6	+	Petroselinum crispum	part of a conserved DNA module involved in light responsiveness
EVM0010135.1	CAAT-box	CCAAT	2	5	+	Arabidopsis thaliana	common cis-acting element in promoter and enhancer regions
EVM0010135.1	CAAT-box	CAAT	3	4	+	Nicotiana glutinosa
EVM0010135.1	CAAT-box	CCAAT	49	5	-	Arabidopsis thaliana	common cis-acting element in promoter and enhancer regions
EVM0010135.1	CAAT-box	CAAT	91	4	+	Nicotiana glutinosa
EVM0010135.1	CAAT-box	CAAT	104	4	+	Nicotiana glutinosa
EVM0010135.1	CAAT-box	CAAT	138	4	-	Nicotiana glutinosa
EVM0010135.1	CAAT-box	CAAAT	169	5	-	Pisum sativum	common cis-acting element in promoter and enhancer regions
EVM0010135.1	CAAT-box	CAAAT	327	5	+	Pisum sativum	common cis-acting element in promoter and enhancer regions
EVM0010135.1	CAAT-box	CAAAT	395	5	+	Pisum sativum	common cis-acting element in promoter and enhancer regions
EVM0010135.1	CAAT-box	CAAT	428	4	+	Nicotiana glutinosa
EVM0010135.1	CAAT-box	CCAAT	451	5	-	Arabidopsis thaliana	common cis-acting element in promoter and enhancer regions
EVM0010135.1	CAAT-box	CAAT	588	4	+	Nicotiana glutinosa
EVM0010135.1	CAAT-box	CAAT	590	4	-	Nicotiana glutinosa
EVM0010135.1	CAAT-box	CCAAT	684	5	+	Arabidopsis thaliana	common cis-acting element in promoter and enhancer regions
EVM0010135.1	CAAT-box	CAAT	685	4	+	Nicotiana glutinosa
EVM0010135.1	CAAT-box	CAAT	687	4	-	Nicotiana glutinosa
EVM0010135.1	CAAT-box	CAAT	731	4	+	Nicotiana glutinosa
EVM0010135.1	CAAT-box	CAAT	852	4	+	Nicotiana glutinosa
EVM0010135.1	CAAT-box	CAAT	1065	4	+	Nicotiana glutinosa
EVM0010135.1	CAAT-box	CAAAT	1128	5	-	Pisum sativum	common cis-acting element in promoter and enhancer regions
EVM0010135.1	CAAT-box	CAAT	1279	4	-	Nicotiana glutinosa
EVM0010135.1	CAAT-box	CAAT	1457	4	-	Nicotiana glutinosa
EVM0010135.1	CAAT-box	CAAT	1607	4	-	Nicotiana glutinosa
EVM0010135.1	CAAT-box	CCAAT	1685	5	+	Arabidopsis thaliana	common cis-acting element in promoter and enhancer regions
EVM0010135.1	CAAT-box	CAAT	1686	4	+	Nicotiana glutinosa
EVM0010135.1	CAAT-box	CAAT	1769	4	+	Nicotiana glutinosa
EVM0010135.1	CAAT-box	CAAAT	1771	5	-	Pisum sativum	common cis-acting element in promoter and enhancer regions
EVM0010135.1	CAAT-box	CAAT	1782	4	+	Nicotiana glutinosa
EVM0010135.1	CAAT-box	CAAAT	1809	5	-	Pisum sativum	common cis-acting element in promoter and enhancer regions
EVM0010135.1	CAAT-box	CAAT	1822	4	+	Nicotiana glutinosa
EVM0010135.1	CAAT-box	CAAT	1833	4	-	Nicotiana glutinosa
EVM0010135.1	CAAT-box	CAAAT	1945	5	+	Pisum sativum	common cis-acting element in promoter and enhancer regions
EVM0010135.1		motif_sequence	18	4	+	organism	short_function
EVM0010135.1		motif_sequence	204	4	-	organism	short_function
EVM0010135.1		motif_sequence	265	4	-	organism	short_function
EVM0010135.1		motif_sequence	423	4	+	organism	short_function
EVM0010135.1		motif_sequence	820	4	+	organism	short_function
EVM0010135.1		motif_sequence	975	4	+	organism	short_function
EVM0010135.1		motif_sequence	1001	4	+	organism	short_function
EVM0010135.1		motif_sequence	1989	4	+	organism	short_function
EVM0010135.1	AE-box	AGAAACAA	488	8	+	Arabidopsis thaliana	part of a module for light response
EVM0010135.1	AE-box	AGAAACTT	1742	8	-	Arabidopsis thaliana	part of a module for light response
EVM0010135.1	WUN-motif	TTATTACAT	500	9	+	Nicotiana glutinosa
EVM0010135.1	WUN-motif	TAATTACTC	1592	9	-	Nicotiana glutinosa
EVM0010135.1	TC-rich repeats	GTTTTCTTAC	1535	9	+	Nicotiana tabacum	cis-acting element involved in defense and stress responsiveness
EVM0010135.1	TC-rich repeats	GTTTTCTTAC	1660	9	-	Nicotiana tabacum	cis-acting element involved in defense and stress responsiveness
EVM0010135.1	MYC	CATGTG	266	6	-	Arabidopsis thaliana
EVM0010135.1	MYC	CAATTG	588	6	+	Arabidopsis thaliana
EVM0010135.1	MYC	CAATTG	685	6	+	Arabidopsis thaliana
EVM0010135.1	as-1	TGACG	808	5	-	Arabidopsis thaliana
EVM0010135.1	as-1	TGACG	1029	5	+	Arabidopsis thaliana
EVM0010135.1	as-1	TGACG	1525	5	+	Arabidopsis thaliana
EVM0010135.1	Unnamed__4	CTCC	20	4	+	Petroselinum hortense
EVM0010135.1	Unnamed__4	CTCC	52	4	-	Petroselinum hortense
EVM0010135.1	Unnamed__4	CTCC	109	4	-	Petroselinum hortense
EVM0010135.1	Unnamed__4	CTCC	116	4	-	Petroselinum hortense
EVM0010135.1	Unnamed__4	CTCC	180	4	-	Petroselinum hortense
EVM0010135.1	Unnamed__4	CTCC	225	4	-	Petroselinum hortense
EVM0010135.1	Unnamed__4	CTCC	621	4	-	Petroselinum hortense
EVM0010135.1	Unnamed__4	CTCC	627	4	-	Petroselinum hortense
EVM0010135.1	Unnamed__4	CTCC	767	4	+	Petroselinum hortense
EVM0010135.1	Unnamed__4	CTCC	822	4	+	Petroselinum hortense
EVM0010135.1	Unnamed__4	CTCC	1991	4	+	Petroselinum hortense
EVM0010135.1	GATA-motif	AAGGATAAGG	619	9	+	Solanum tuberosum	part of a light responsive element
EVM0010135.1	GATA-motif	GATAGGA	695	7	-	Arabidopsis thaliana	part of a light responsive element
EVM0010135.1	TATA-box	TACAAAA	319	7	+	Oryza sativa	core promoter element around -30 of transcription start
EVM0010135.1	TATA-box	TATA	409	4	+	Arabidopsis thaliana	core promoter element around -30 of transcription start
EVM0010135.1	TATA-box	TATA	558	4	+	Arabidopsis thaliana	core promoter element around -30 of transcription start
EVM0010135.1	TATA-box	ATATAT	600	6	+	Brassica napus	core promoter element around -30 of transcription start
EVM0010135.1	TATA-box	TATA	601	4	+	Arabidopsis thaliana	core promoter element around -30 of transcription start
EVM0010135.1	TATA-box	TATA	610	4	+	Arabidopsis thaliana	core promoter element around -30 of transcription start
EVM0010135.1	TATA-box	TACATAAA	972	8	-	Oryza sativa	core promoter element around -30 of transcription start
EVM0010135.1	TATA-box	TATA	1108	4	-	Arabidopsis thaliana	core promoter element around -30 of transcription start
EVM0010135.1	TATA-box	ccTATAAAaa	1159	9	-	Arabidopsis thaliana	core promoter element around -30 of transcription start
EVM0010135.1	TATA-box	TATAAAT	1160	7	-	Brassica juncea	core promoter element around -30 of transcription start
EVM0010135.1	TATA-box	TATAAA	1161	6	-	Helianthus annuus	core promoter element around -30 of transcription start
EVM0010135.1	TATA-box	TATAA	1162	5	-	Arabidopsis thaliana	core promoter element around -30 of transcription start
EVM0010135.1	TATA-box	TATA	1163	4	-	Arabidopsis thaliana	core promoter element around -30 of transcription start
EVM0010135.1	TATA-box	TATTTAAA	1212	8	-	Arabidopsis thaliana	core promoter element around -30 of transcription start
EVM0010135.1	TATA-box	TATAAAT	1387	7	-	Brassica juncea	core promoter element around -30 of transcription start
EVM0010135.1	TATA-box	TATAAA	1388	6	-	Helianthus annuus	core promoter element around -30 of transcription start
EVM0010135.1	TATA-box	TATAA	1389	5	-	Arabidopsis thaliana	core promoter element around -30 of transcription start
EVM0010135.1	TATA-box	TATA	1390	4	-	Arabidopsis thaliana	core promoter element around -30 of transcription start
EVM0010135.1	TATA-box	TATAA	1420	5	-	Arabidopsis thaliana	core promoter element around -30 of transcription start
EVM0010135.1	TATA-box	TATA	1421	4	-	Arabidopsis thaliana	core promoter element around -30 of transcription start
EVM0010135.1	TATA-box	TACAAAA	1435	7	+	Oryza sativa	core promoter element around -30 of transcription start
EVM0010135.1	TATA-box	TACAAAA	1481	7	+	Oryza sativa	core promoter element around -30 of transcription start
EVM0010135.1	TATA-box	ATATAT	1489	6	-	Brassica napus	core promoter element around -30 of transcription start
EVM0010135.1	TATA-box	TATATA	1490	6	-	Arabidopsis thaliana	core promoter element around -30 of transcription start
EVM0010135.1	TATA-box	ATATAT	1491	6	-	Brassica napus	core promoter element around -30 of transcription start
EVM0010135.1	TATA-box	TATA	1492	4	-	Arabidopsis thaliana	core promoter element around -30 of transcription start
EVM0010135.1	TATA-box	ATATAT	1512	6	-	Brassica napus	core promoter element around -30 of transcription start
EVM0010135.1	TATA-box	TATATA	1513	6	-	Arabidopsis thaliana	core promoter element around -30 of transcription start
EVM0010135.1	TATA-box	ATATAA	1514	6	+	Brassica oleracea	core promoter element around -30 of transcription start
EVM0010135.1	TATA-box	TATA	1515	4	-	Arabidopsis thaliana	core promoter element around -30 of transcription start
EVM0010135.1	TATA-box	TACATAAA	1569	8	+	Oryza sativa	core promoter element around -30 of transcription start
EVM0010135.1	TATA-box	TATAAA	1864	6	-	Helianthus annuus	core promoter element around -30 of transcription start
EVM0010135.1	TATA-box	TATAA	1865	5	-	Arabidopsis thaliana	core promoter element around -30 of transcription start
EVM0010135.1	TATA-box	TATA	1866	4	-	Arabidopsis thaliana	core promoter element around -30 of transcription start
EVM0010135.1	TATA-box	ATATAT	1890	6	-	Brassica napus	core promoter element around -30 of transcription start
EVM0010135.1	TATA-box	TATA	1891	4	-	Arabidopsis thaliana	core promoter element around -30 of transcription start
EVM0010135.1	ABRE3a	TACGTG	1392	6	+	Zea mays
EVM0010135.1	F-box	CTATTCTCATT	188	10	+	Lycopersicon esculentum
EVM0010135.1	AT~TATA-box	TATATA	1490	6	-	Arabidopsis thaliana
EVM0010135.1	AT~TATA-box	TATATA	1513	6	-	Arabidopsis thaliana
EVM0010135.1	ABRE	ACGTG	806	5	-	Arabidopsis thaliana	cis-acting element involved in the abscisic acid responsiveness
EVM0010135.1	ABRE	ACGTG	1393	5	+	Arabidopsis thaliana	cis-acting element involved in the abscisic acid responsiveness
EVM0010135.1	MYB	CAACCA	735	6	+	Arabidopsis thaliana
EVM0010135.1	MYB	CAACCA	1904	6	+	Arabidopsis thaliana
EVM0010135.1	TGACG-motif	TGACG	808	5	-	Hordeum vulgare	cis-acting regulatory element involved in the MeJA-responsiveness
EVM0010135.1	TGACG-motif	TGACG	1029	5	+	Hordeum vulgare	cis-acting regulatory element involved in the MeJA-responsiveness
EVM0010135.1	TGACG-motif	TGACG	1525	5	+	Hordeum vulgare	cis-acting regulatory element involved in the MeJA-responsiveness
EVM0010135.1	Myb	CAACTG	1673	6	+	Arabidopsis thaliana
EVM0010135.1	TCT-motif	TCTTAC	1539	6	+	Arabidopsis thaliana	part of a light responsive element
EVM0010135.1	MYB recognition site	CCGTTG	1242	6	-	Arabidopsis thaliana
EVM0010135.1	ARE	AAACCA	323	6	+	Zea mays	cis-acting regulatory element essential for the anaerobic induction
EVM0010135.1	ARE	AAACCA	519	6	-	Zea mays	cis-acting regulatory element essential for the anaerobic induction
EVM0010135.1	ARE	AAACCA	705	6	+	Zea mays	cis-acting regulatory element essential for the anaerobic induction
EVM0010135.1	ARE	AAACCA	1228	6	+	Zea mays	cis-acting regulatory element essential for the anaerobic induction
EVM0010135.1	ARE	AAACCA	1967	6	+	Zea mays	cis-acting regulatory element essential for the anaerobic induction
EVM0010135.1	W box	TTGACC	1642	6	+	Arabidopsis thaliana
EVM0010135.1	STRE	AGGGG	716	5	-	Arabidopsis thaliana
EVM0010135.1	STRE	AGGGG	775	5	+	Arabidopsis thaliana
EVM0010135.1	STRE	AGGGG	789	5	-	Arabidopsis thaliana
EVM0010135.1	AuxRR-core	GGTCCAT	1894	7	-	Nicotiana tabacum	cis-acting regulatory element involved in auxin responsiveness
EVM0010135.1	G-box	CAGACGTGGCA	803	10	-	Nicotiana plumbaginifolia	cis-acting regulatory element involved in light responsiveness
EVM0010135.1	G-box	CACGTC	806	6	+	Zea mays	cis-acting regulatory element involved in light responsiveness
EVM0010135.1	G-box	TACGTG	1392	6	+	Arabidopsis thaliana	cis-acting regulatory element involved in light responsiveness
EVM0010135.1	CGTCA-motif	CGTCA	808	5	+	Hordeum vulgare	cis-acting regulatory element involved in the MeJA-responsiveness
EVM0010135.1	CGTCA-motif	CGTCA	1029	5	-	Hordeum vulgare	cis-acting regulatory element involved in the MeJA-responsiveness
EVM0010135.1	CGTCA-motif	CGTCA	1525	5	-	Hordeum vulgare	cis-acting regulatory element involved in the MeJA-responsiveness
EVM0010135.1	ABRE4	CACGTA	1392	6	-	Zea mays
EVM0010135.1	MRE	AACCTAA	1696	7	+	Petroselinum crispum	MYB binding site involved in light responsiveness
EVM0010135.1	MRE	AACCTAA	1737	7	+	Petroselinum crispum	MYB binding site involved in light responsiveness
EVM0010135.1	CCAAT-box	CAACGG	1242	6	+	Hordeum vulgare	MYBHv1 binding site
EVM0010135.1	ERE	ATTTTAAA	1210	8	+	Nicotiana glutinos
EVM0010135.1	ERE	ATTTCATA	1507	8	+	Nicotiana glutinos
EVM0010135.1	Unnamed__1	GAATTTAATTAA	376	11	+	Glycine max	60K protein binding site
EVM0010135.1	Unnamed__1	CGTGG	805	5	-	Zea mays
EVM0010135.1	MBS	CAACTG	1673	6	+	Arabidopsis thaliana	MYB binding site involved in drought-inducibility
EVM0010135.1	TGA-box	TGACGTAA	1525	8	+	Glycine max	part of an auxin-responsive element
EVM0010135.1	TCA	TCATCTTCAT	1037	9	+	Pisum sativum
EVM0012480.1	Myc	TCTCTTA	410	7	+	Arabidopsis thaliana
EVM0012480.1	STRE	AGGGG	1444	5	+	Arabidopsis thaliana
EVM0012480.1	STRE	AGGGG	1693	5	+	Arabidopsis thaliana
EVM0012480.1	STRE	AGGGG	1895	5	-	Arabidopsis thaliana
EVM0012480.1	G-Box	CACGTT	1032	6	+	Pisum sativum	cis-acting regulatory element involved in light responsiveness
EVM0012480.1	CAT-box	GCCACT	143	6	-	Arabidopsis thaliana	cis-acting regulatory element related to meristem expression
EVM0012480.1	CGTCA-motif	CGTCA	530	5	+	Hordeum vulgare	cis-acting regulatory element involved in the MeJA-responsiveness
EVM0012480.1	CGTCA-motif	CGTCA	1590	5	-	Hordeum vulgare	cis-acting regulatory element involved in the MeJA-responsiveness
EVM0012480.1	G-box	CACGAC	1411	6	-	Zea mays	cis-acting regulatory element involved in light responsiveness
EVM0012480.1	Unnamed__1	CGTGG	919	5	-	Zea mays
EVM0012480.1	Unnamed__1	CGTGG	1426	5	+	Zea mays
EVM0012480.1	chs-CMA1a	TTACTTAA	1931	8	+	Daucus carota	part of a light responsive element
EVM0012480.1	TATC-box	TATCCCA	1011	7	+	Oryza sativa	cis-acting element involved in gibberellin-responsiveness
EVM0012480.1	TATC-box	TATCCCA	1608	7	+	Oryza sativa	cis-acting element involved in gibberellin-responsiveness
EVM0012480.1	TCA	TCATCTTCAT	772	9	+	Pisum sativum
EVM0012480.1	TCA	TCATCTTCAT	1038	9	+	Pisum sativum
EVM0012480.1	MBS	CAACTG	969	6	-	Arabidopsis thaliana	MYB binding site involved in drought-inducibility
EVM0012480.1	ATCT-motif	AATCTAATCC	1600	9	-	Pisum sativum	part of a conserved DNA module involved in light responsiveness
EVM0012480.1	as-1	TGACG	530	5	-	Arabidopsis thaliana
EVM0012480.1	as-1	TGACG	1590	5	+	Arabidopsis thaliana
EVM0012480.1	Unnamed__4	CTCC	8	4	+	Petroselinum hortense
EVM0012480.1	Unnamed__4	CTCC	35	4	-	Petroselinum hortense
EVM0012480.1	Unnamed__4	CTCC	121	4	+	Petroselinum hortense
EVM0012480.1	Unnamed__4	CTCC	659	4	-	Petroselinum hortense
EVM0012480.1	Unnamed__4	CTCC	980	4	-	Petroselinum hortense
EVM0012480.1	Unnamed__4	CTCC	1660	4	-	Petroselinum hortense
EVM0012480.1	Unnamed__4	CTCC	1684	4	-	Petroselinum hortense
EVM0012480.1	WRE3	CCACCT	733	6	-	Pisum sativum
EVM0012480.1	WRE3	CCACCT	753	6	+	Pisum sativum
EVM0012480.1	MYC	CATTTG	152	6	+	Arabidopsis thaliana
EVM0012480.1	MYC	CATGTG	395	6	+	Arabidopsis thaliana
EVM0012480.1	MYC	CAATTG	477	6	+	Arabidopsis thaliana
EVM0012480.1	MYC	CATTTG	515	6	+	Arabidopsis thaliana
EVM0012480.1	MYC	CATTTG	779	6	+	Arabidopsis thaliana
EVM0012480.1	MYC	CATGTG	859	6	+	Arabidopsis thaliana
EVM0012480.1	MYC	CATGTG	899	6	+	Arabidopsis thaliana
EVM0012480.1	MYC	CAATTG	1219	6	-	Arabidopsis thaliana
EVM0012480.1	MYC	CATTTG	1777	6	-	Arabidopsis thaliana
EVM0012480.1	WUN-motif	AAATTTCTT	1124	9	-	Nicotiana glutinosa
EVM0012480.1	TC-rich repeats	GTTTTCTTAC	1535	9	+	Nicotiana tabacum	cis-acting element involved in defense and stress responsiveness
EVM0012480.1		motif_sequence	116	4	+	organism	short_function
EVM0012480.1		motif_sequence	265	4	-	organism	short_function
EVM0012480.1		motif_sequence	271	4	+	organism	short_function
EVM0012480.1		motif_sequence	467	4	+	organism	short_function
EVM0012480.1		motif_sequence	520	4	-	organism	short_function
EVM0012480.1		motif_sequence	681	4	+	organism	short_function
EVM0012480.1		motif_sequence	936	4	-	organism	short_function
EVM0012480.1		motif_sequence	1040	4	+	organism	short_function
EVM0012480.1		motif_sequence	1194	4	+	organism	short_function
EVM0012480.1		motif_sequence	1684	4	-	organism	short_function
EVM0012480.1		motif_sequence	1726	4	-	organism	short_function
EVM0012480.1		motif_sequence	1730	4	+	organism	short_function
EVM0012480.1		motif_sequence	1814	4	-	organism	short_function
EVM0012480.1		motif_sequence	1841	4	-	organism	short_function
EVM0012480.1		motif_sequence	1848	4	+	organism	short_function
EVM0012480.1		motif_sequence	1989	4	+	organism	short_function
EVM0012480.1	AE-box	AGAAACAA	325	8	+	Arabidopsis thaliana	part of a module for light response
EVM0012480.1	GT1-motif	GGTTAA	432	6	+	Arabidopsis thaliana	light responsive element
EVM0012480.1	GT1-motif	GGTTAA	737	6	+	Arabidopsis thaliana	light responsive element
EVM0012480.1	CAAT-box	CAAAT	76	5	+	Pisum sativum	common cis-acting element in promoter and enhancer regions
EVM0012480.1	CAAT-box	CAAAT	153	5	-	Pisum sativum	common cis-acting element in promoter and enhancer regions
EVM0012480.1	CAAT-box	CCAAT	223	5	-	Arabidopsis thaliana	common cis-acting element in promoter and enhancer regions
EVM0012480.1	CAAT-box	CAAT	283	4	-	Nicotiana glutinosa
EVM0012480.1	CAAT-box	CCAAT	305	5	-	Arabidopsis thaliana	common cis-acting element in promoter and enhancer regions
EVM0012480.1	CAAT-box	CAAAT	464	5	+	Pisum sativum	common cis-acting element in promoter and enhancer regions
EVM0012480.1	CAAT-box	CAAT	477	4	+	Nicotiana glutinosa
EVM0012480.1	CAAT-box	CCAAT	479	5	-	Arabidopsis thaliana	common cis-acting element in promoter and enhancer regions
EVM0012480.1	CAAT-box	CAAAT	516	5	-	Pisum sativum	common cis-acting element in promoter and enhancer regions
EVM0012480.1	CAAT-box	CAAT	569	4	+	Nicotiana glutinosa
EVM0012480.1	CAAT-box	CAAAT	614	5	+	Pisum sativum	common cis-acting element in promoter and enhancer regions
EVM0012480.1	CAAT-box	CCAAT	623	5	-	Arabidopsis thaliana	common cis-acting element in promoter and enhancer regions
EVM0012480.1	CAAT-box	CAAT	701	4	+	Nicotiana glutinosa
EVM0012480.1	CAAT-box	CAAAT	703	5	-	Pisum sativum	common cis-acting element in promoter and enhancer regions
EVM0012480.1	CAAT-box	CAAT	720	4	-	Nicotiana glutinosa
EVM0012480.1	CAAT-box	CAAAT	780	5	-	Pisum sativum	common cis-acting element in promoter and enhancer regions
EVM0012480.1	CAAT-box	CAAT	804	4	+	Nicotiana glutinosa
EVM0012480.1	CAAT-box	CAAT	809	4	+	Nicotiana glutinosa
EVM0012480.1	CAAT-box	CAAT	855	4	+	Nicotiana glutinosa
EVM0012480.1	CAAT-box	CAAAT	893	5	+	Pisum sativum	common cis-acting element in promoter and enhancer regions
EVM0012480.1	CAAT-box	CCAAT	1015	5	+	Arabidopsis thaliana	common cis-acting element in promoter and enhancer regions
EVM0012480.1	CAAT-box	CAAT	1016	4	+	Nicotiana glutinosa
EVM0012480.1	CAAT-box	CAAAT	1129	5	-	Pisum sativum	common cis-acting element in promoter and enhancer regions
EVM0012480.1	CAAT-box	CAAT	1219	4	+	Nicotiana glutinosa
EVM0012480.1	CAAT-box	CAAT	1221	4	-	Nicotiana glutinosa
EVM0012480.1	CAAT-box	CCAAT	1226	5	+	Arabidopsis thaliana	common cis-acting element in promoter and enhancer regions
EVM0012480.1	CAAT-box	CAAT	1227	4	+	Nicotiana glutinosa
EVM0012480.1	CAAT-box	CAAT	1314	4	-	Nicotiana glutinosa
EVM0012480.1	CAAT-box	CAAAT	1396	5	-	Pisum sativum	common cis-acting element in promoter and enhancer regions
EVM0012480.1	CAAT-box	CAAT	1562	4	+	Nicotiana glutinosa
EVM0012480.1	CAAT-box	CAAT	1588	4	-	Nicotiana glutinosa
EVM0012480.1	CAAT-box	CCAAT	1612	5	+	Arabidopsis thaliana	common cis-acting element in promoter and enhancer regions
EVM0012480.1	CAAT-box	CAAT	1613	4	+	Nicotiana glutinosa
EVM0012480.1	CAAT-box	CAAT	1617	4	+	Nicotiana glutinosa
EVM0012480.1	CAAT-box	CAAAT	1628	5	-	Pisum sativum	common cis-acting element in promoter and enhancer regions
EVM0012480.1	CAAT-box	CAAAT	1670	5	-	Pisum sativum	common cis-acting element in promoter and enhancer regions
EVM0012480.1	CAAT-box	CAAAT	1777	5	+	Pisum sativum	common cis-acting element in promoter and enhancer regions
EVM0012480.1	CAAT-box	CAAT	1795	4	+	Nicotiana glutinosa
EVM0012480.1	CAAT-box	CAAT	1822	4	-	Nicotiana glutinosa
EVM0012480.1	CAAT-box	CAAAT	1868	5	-	Pisum sativum	common cis-acting element in promoter and enhancer regions
EVM0012480.1	CAAT-box	CAAT	1887	4	-	Nicotiana glutinosa
EVM0012480.1	CAAT-box	CAAAT	1920	5	-	Pisum sativum	common cis-acting element in promoter and enhancer regions
EVM0012480.1	TGACG-motif	TGACG	530	5	-	Hordeum vulgare	cis-acting regulatory element involved in the MeJA-responsiveness
EVM0012480.1	TGACG-motif	TGACG	1590	5	+	Hordeum vulgare	cis-acting regulatory element involved in the MeJA-responsiveness
EVM0012480.1	MYB	TAACCA	736	6	-	Arabidopsis thaliana
EVM0012480.1	MYB	CAACCA	1096	6	+	Arabidopsis thaliana
EVM0012480.1	MYB	CAACCA	1484	6	+	Arabidopsis thaliana
EVM0012480.1	ABRE	ACGTG	1032	5	-	Arabidopsis thaliana	cis-acting element involved in the abscisic acid responsiveness
EVM0012480.1	ABRE	GCCGCGTGGC	1422	9	+	Oryza sativa	cis-acting element involved in the abscisic acid responsiveness
EVM0012480.1	MYB-like sequence	TAACCA	736	6	-	Arabidopsis thaliana
EVM0012480.1	AT~TATA-box	TATATA	373	6	+	Arabidopsis thaliana
EVM0012480.1	AT~TATA-box	TATATA	1327	6	-	Arabidopsis thaliana
EVM0012480.1	TATA-box	TATAA	30	5	-	Arabidopsis thaliana	core promoter element around -30 of transcription start
EVM0012480.1	TATA-box	TATA	31	4	+	Arabidopsis thaliana	core promoter element around -30 of transcription start
EVM0012480.1	TATA-box	taTATAAAtc	129	9	-	Arabidopsis thaliana	core promoter element around -30 of transcription start
EVM0012480.1	TATA-box	TATA	365	4	+	Arabidopsis thaliana	core promoter element around -30 of transcription start
EVM0012480.1	TATA-box	TATATA	373	6	+	Arabidopsis thaliana	core promoter element around -30 of transcription start
EVM0012480.1	TATA-box	TATA	375	4	+	Arabidopsis thaliana	core promoter element around -30 of transcription start
EVM0012480.1	TATA-box	ATATAT	671	6	+	Brassica napus	core promoter element around -30 of transcription start
EVM0012480.1	TATA-box	TATA	672	4	+	Arabidopsis thaliana	core promoter element around -30 of transcription start
EVM0012480.1	TATA-box	TATA	758	4	+	Arabidopsis thaliana	core promoter element around -30 of transcription start
EVM0012480.1	TATA-box	ATATAA	843	6	+	Brassica oleracea	core promoter element around -30 of transcription start
EVM0012480.1	TATA-box	TATA	844	4	+	Arabidopsis thaliana	core promoter element around -30 of transcription start
EVM0012480.1	TATA-box	TATACA	865	6	-	Helianthus annuus	core promoter element around -30 of transcription start
EVM0012480.1	TATA-box	TATA	867	4	+	Arabidopsis thaliana	core promoter element around -30 of transcription start
EVM0012480.1	TATA-box	TATACA	903	6	-	Helianthus annuus	core promoter element around -30 of transcription start
EVM0012480.1	TATA-box	TATA	905	4	+	Arabidopsis thaliana	core promoter element around -30 of transcription start
EVM0012480.1	TATA-box	TATAA	912	5	-	Arabidopsis thaliana	core promoter element around -30 of transcription start
EVM0012480.1	TATA-box	TATA	913	4	+	Arabidopsis thaliana	core promoter element around -30 of transcription start
EVM0012480.1	TATA-box	ATATAT	940	6	+	Brassica napus	core promoter element around -30 of transcription start
EVM0012480.1	TATA-box	TATA	941	4	+	Arabidopsis thaliana	core promoter element around -30 of transcription start
EVM0012480.1	TATA-box	TATAA	1154	5	-	Arabidopsis thaliana	core promoter element around -30 of transcription start
EVM0012480.1	TATA-box	TATA	1155	4	-	Arabidopsis thaliana	core promoter element around -30 of transcription start
EVM0012480.1	TATA-box	ATTATA	1158	6	+	Brassica napus	core promoter element around -30 of transcription start
EVM0012480.1	TATA-box	TATAA	1159	5	-	Arabidopsis thaliana	core promoter element around -30 of transcription start
EVM0012480.1	TATA-box	TATA	1160	4	-	Arabidopsis thaliana	core promoter element around -30 of transcription start
EVM0012480.1	TATA-box	TATA	1181	4	-	Arabidopsis thaliana	core promoter element around -30 of transcription start
EVM0012480.1	TATA-box	ATATAA	1308	6	+	Brassica oleracea	core promoter element around -30 of transcription start
EVM0012480.1	TATA-box	TATA	1309	4	-	Arabidopsis thaliana	core promoter element around -30 of transcription start
EVM0012480.1	TATA-box	TATATA	1327	6	-	Arabidopsis thaliana	core promoter element around -30 of transcription start
EVM0012480.1	TATA-box	ATATAT	1328	6	-	Brassica napus	core promoter element around -30 of transcription start
EVM0012480.1	TATA-box	TATA	1329	4	-	Arabidopsis thaliana	core promoter element around -30 of transcription start
EVM0012480.1	TATA-box	TACAAAA	1356	7	+	Oryza sativa	core promoter element around -30 of transcription start
EVM0012480.1	TATA-box	ATATAA	1403	6	+	Brassica oleracea	core promoter element around -30 of transcription start
EVM0012480.1	TATA-box	TATA	1404	4	-	Arabidopsis thaliana	core promoter element around -30 of transcription start
EVM0012480.1	TATA-box	TATAA	1704	5	-	Arabidopsis thaliana	core promoter element around -30 of transcription start
EVM0012480.1	TATA-box	TATA	1705	4	-	Arabidopsis thaliana	core promoter element around -30 of transcription start
EVM0012480.1	TATA-box	TATA	1715	4	-	Arabidopsis thaliana	core promoter element around -30 of transcription start
EVM0012480.1	TATA-box	ccTATAAAaa	1748	9	+	Arabidopsis thaliana	core promoter element around -30 of transcription start
EVM0012480.1	TATA-box	ATATAT	1818	6	-	Brassica napus	core promoter element around -30 of transcription start
EVM0012480.1	TATA-box	TATA	1819	4	-	Arabidopsis thaliana	core promoter element around -30 of transcription start
EVM0012480.1	TATA-box	TAAAGATT	1947	8	-	Arabidopsis thaliana	core promoter element around -30 of transcription start
EVM0012480.1	TATA-box	TATTTAAA	1982	8	-	Arabidopsis thaliana	core promoter element around -30 of transcription start
EVM0012480.1	Myb	TAACTG	924	6	-	Arabidopsis thaliana
EVM0012480.1	Myb	CAACTG	969	6	-	Arabidopsis thaliana
EVM0012480.1	Myb	TAACTG	1273	6	-	Arabidopsis thaliana
EVM0012480.1	Unnamed__6	taTAAATATct	758	10	+	Zea mays
EVM0012480.1	ARE	AAACCA	225	6	-	Zea mays	cis-acting regulatory element essential for the anaerobic induction
EVM0012480.1	ARE	AAACCA	559	6	-	Zea mays	cis-acting regulatory element essential for the anaerobic induction
EVM0012480.1	ARE	AAACCA	916	6	+	Zea mays	cis-acting regulatory element essential for the anaerobic induction
EVM0012480.1	TCT-motif	TCTTAC	59	6	+	Arabidopsis thaliana	part of a light responsive element
EVM0012480.1	TCT-motif	TCTTAC	1122	6	-	Arabidopsis thaliana	part of a light responsive element
EVM0012480.1	TCT-motif	TCTTAC	1539	6	+	Arabidopsis thaliana	part of a light responsive element
EVM0012480.1	Gap-box	CAAATGAA(A/G)A	775	9.5	-	Arabidopsis thaliana	part of a light responsive element
EVM0012480.1	TCA-element	CCATCTTTTT	1758	9	-	Nicotiana tabacum	cis-acting element involved in salicylic acid responsiveness
EVM0013168.1	MBS	CAACTG	408	6	+	Arabidopsis thaliana	MYB binding site involved in drought-inducibility
EVM0013168.1	GTGGC-motif	GATTCTGTGGC	488	10	-	Spinacia oleracea	part of a light responsive element
EVM0013168.1	CCAAT-box	CAACGG	709	6	-	Hordeum vulgare	MYBHv1 binding site
EVM0013168.1	TGA-element	AACGAC	561	6	-	Brassica oleracea	auxin-responsive element
EVM0013168.1	TGA-element	AACGAC	1560	6	-	Brassica oleracea	auxin-responsive element
EVM0013168.1	Unnamed__1	CGTGG	1448	5	+	Zea mays
EVM0013168.1	CAT-box	GCCACT	488	6	+	Arabidopsis thaliana	cis-acting regulatory element related to meristem expression
EVM0013168.1	MRE	AACCTAA	740	7	-	Petroselinum crispum	MYB binding site involved in light responsiveness
EVM0013168.1	CGTCA-motif	CGTCA	1445	5	-	Hordeum vulgare	cis-acting regulatory element involved in the MeJA-responsiveness
EVM0013168.1	CGTCA-motif	CGTCA	1674	5	-	Hordeum vulgare	cis-acting regulatory element involved in the MeJA-responsiveness
EVM0013168.1	G-box	CACGTC	1446	6	-	Zea mays	cis-acting regulatory element involved in light responsiveness
EVM0013168.1	circadian	CAAAGATATC	479	9	-	Lycopersicon esculentum	cis-acting regulatory element involved in circadian control
EVM0013168.1	AAGAA-motif	GAAAGAA	1178	7	-	Avena sativa
EVM0013168.1	AAGAA-motif	GAAAGAA	1989	7	-	Avena sativa
EVM0013168.1	STRE	AGGGG	65	5	+	Arabidopsis thaliana
EVM0013168.1	STRE	AGGGG	672	5	+	Arabidopsis thaliana
EVM0013168.1	STRE	AGGGG	1486	5	+	Arabidopsis thaliana
EVM0013168.1	Myc	TCTCTTA	1697	7	+	Arabidopsis thaliana
EVM0013168.1	Myc	TCTCTTA	1747	7	-	Arabidopsis thaliana
EVM0013168.1	Unnamed__6	taTAAATATct	936	10	-	Zea mays
EVM0013168.1	ARE	AAACCA	193	6	-	Zea mays	cis-acting regulatory element essential for the anaerobic induction
EVM0013168.1	ARE	AAACCA	370	6	-	Zea mays	cis-acting regulatory element essential for the anaerobic induction
EVM0013168.1	ARE	AAACCA	422	6	-	Zea mays	cis-acting regulatory element essential for the anaerobic induction
EVM0013168.1	ARE	AAACCA	713	6	-	Zea mays	cis-acting regulatory element essential for the anaerobic induction
EVM0013168.1	MYB recognition site	CCGTTG	709	6	+	Arabidopsis thaliana
EVM0013168.1	I-box	atGATAAGGTC	795	10	+	Helianthus annuus	part of a light responsive element
EVM0013168.1	RY-element	CATGCATG	19	8	+	Helianthus annuus	cis-acting regulatory element involved in seed-specific regulation
EVM0013168.1	Unnamed__2	AACCTAACCT	737	9	-	Petroselinum hortense
EVM0013168.1	TCA-element	TCAGAAGAGG	1976	9	-	Brassica oleracea	cis-acting element involved in salicylic acid responsiveness
EVM0013168.1	chs-CMA2a	TCACTTGA	1669	8	-	Petroselinum crispum	part of a light responsive element
EVM0013168.1	TATA	TATAAAAT	141	8	+	Arabidopsis thaliana
EVM0013168.1	TATA	TATAAAAT	180	8	+	Arabidopsis thaliana
EVM0013168.1	TATA	TATAAAAT	231	8	-	Arabidopsis thaliana
EVM0013168.1	TATA	TATAAAAT	1333	8	+	Arabidopsis thaliana
EVM0013168.1	Myb	CAACTG	408	6	+	Arabidopsis thaliana
EVM0013168.1	MYB-like sequence	TAACCA	737	6	-	Arabidopsis thaliana
EVM0013168.1	AT~TATA-box	TATATAAA	197	8	-	Arabidopsis thaliana
EVM0013168.1	AT~TATA-box	TATATA	199	6	+	Arabidopsis thaliana
EVM0013168.1	AT~TATA-box	TATATA	572	6	+	Arabidopsis thaliana
EVM0013168.1	AT~TATA-box	TATATA	917	6	+	Arabidopsis thaliana
EVM0013168.1	AT~TATA-box	TATATA	925	6	+	Arabidopsis thaliana
EVM0013168.1	AT~TATA-box	TATATA	933	6	+	Arabidopsis thaliana
EVM0013168.1	AT~TATA-box	TATATA	935	6	+	Arabidopsis thaliana
EVM0013168.1	AT~TATA-box	TATATAAA	941	8	-	Arabidopsis thaliana
EVM0013168.1	AT~TATA-box	TATATA	943	6	+	Arabidopsis thaliana
EVM0013168.1	AT~TATA-box	TATATA	1592	6	-	Arabidopsis thaliana
EVM0013168.1	TGACG-motif	TGACG	1445	5	+	Hordeum vulgare	cis-acting regulatory element involved in the MeJA-responsiveness
EVM0013168.1	TGACG-motif	TGACG	1674	5	+	Hordeum vulgare	cis-acting regulatory element involved in the MeJA-responsiveness
EVM0013168.1	MYB	TAACCA	737	6	-	Arabidopsis thaliana
EVM0013168.1	MYB	CAACCA	1691	6	+	Arabidopsis thaliana
EVM0013168.1	ABRE	ACGTG	1447	5	+	Arabidopsis thaliana	cis-acting element involved in the abscisic acid responsiveness
EVM0013168.1	TATA-box	TATA	131	4	+	Arabidopsis thaliana	core promoter element around -30 of transcription start
EVM0013168.1	TATA-box	TATAAAA	138	7	-	Pisum sativum	core promoter element around -30 of transcription start
EVM0013168.1	TATA-box	TATAAA	139	6	-	Helianthus annuus	core promoter element around -30 of transcription start
EVM0013168.1	TATA-box	TATAA	140	5	-	Arabidopsis thaliana	core promoter element around -30 of transcription start
EVM0013168.1	TATA-box	TATA	141	4	+	Arabidopsis thaliana	core promoter element around -30 of transcription start
EVM0013168.1	TATA-box	ATATAA	147	6	+	Brassica oleracea	core promoter element around -30 of transcription start
EVM0013168.1	TATA-box	TATA	148	4	+	Arabidopsis thaliana	core promoter element around -30 of transcription start
EVM0013168.1	TATA-box	TATAAAA	177	7	-	Pisum sativum	core promoter element around -30 of transcription start
EVM0013168.1	TATA-box	TATAAA	178	6	-	Helianthus annuus	core promoter element around -30 of transcription start
EVM0013168.1	TATA-box	TATAA	179	5	-	Arabidopsis thaliana	core promoter element around -30 of transcription start
EVM0013168.1	TATA-box	TATA	180	4	+	Arabidopsis thaliana	core promoter element around -30 of transcription start
EVM0013168.1	TATA-box	taTATAAAtc	195	9	-	Arabidopsis thaliana	core promoter element around -30 of transcription start
EVM0013168.1	TATA-box	TATAAAA	196	7	-	Pisum sativum	core promoter element around -30 of transcription start
EVM0013168.1	TATA-box	TATAAA	197	6	-	Helianthus annuus	core promoter element around -30 of transcription start
EVM0013168.1	TATA-box	TATATAA	198	7	-	Arabidopsis thaliana	core promoter element around -30 of transcription start
EVM0013168.1	TATA-box	TATATA	199	6	+	Arabidopsis thaliana	core promoter element around -30 of transcription start
EVM0013168.1	TATA-box	ATATAA	200	6	+	Brassica oleracea	core promoter element around -30 of transcription start
EVM0013168.1	TATA-box	TATA	201	4	+	Arabidopsis thaliana	core promoter element around -30 of transcription start
EVM0013168.1	TATA-box	TATAAAA	232	7	-	Pisum sativum	core promoter element around -30 of transcription start
EVM0013168.1	TATA-box	TATAAA	233	6	-	Helianthus annuus	core promoter element around -30 of transcription start
EVM0013168.1	TATA-box	TATAA	234	5	-	Arabidopsis thaliana	core promoter element around -30 of transcription start
EVM0013168.1	TATA-box	TATA	235	4	+	Arabidopsis thaliana	core promoter element around -30 of transcription start
EVM0013168.1	TATA-box	TATATTTATATTT	349	12	-	Avena sativa	core promoter element around -30 of transcription start
EVM0013168.1	TATA-box	ATATAA	351	6	+	Brassica oleracea	core promoter element around -30 of transcription start
EVM0013168.1	TATA-box	TATA	352	4	+	Arabidopsis thaliana	core promoter element around -30 of transcription start
EVM0013168.1	TATA-box	TATACA	499	6	-	Helianthus annuus	core promoter element around -30 of transcription start
EVM0013168.1	TATA-box	TATA	501	4	+	Arabidopsis thaliana	core promoter element around -30 of transcription start
EVM0013168.1	TATA-box	TATATA	572	6	+	Arabidopsis thaliana	core promoter element around -30 of transcription start
EVM0013168.1	TATA-box	ATATAT	573	6	+	Brassica napus	core promoter element around -30 of transcription start
EVM0013168.1	TATA-box	TATA	574	4	+	Arabidopsis thaliana	core promoter element around -30 of transcription start
EVM0013168.1	TATA-box	TATA	654	4	+	Arabidopsis thaliana	core promoter element around -30 of transcription start
EVM0013168.1	TATA-box	TATA	815	4	+	Arabidopsis thaliana	core promoter element around -30 of transcription start
EVM0013168.1	TATA-box	TACATAAA	886	8	-	Oryza sativa	core promoter element around -30 of transcription start
EVM0013168.1	TATA-box	TATACA	890	6	-	Helianthus annuus	core promoter element around -30 of transcription start
EVM0013168.1	TATA-box	TATA	892	4	+	Arabidopsis thaliana	core promoter element around -30 of transcription start
EVM0013168.1	TATA-box	ATATAT	916	6	+	Brassica napus	core promoter element around -30 of transcription start
EVM0013168.1	TATA-box	TATATA	917	6	+	Arabidopsis thaliana	core promoter element around -30 of transcription start
EVM0013168.1	TATA-box	TATA	919	4	+	Arabidopsis thaliana	core promoter element around -30 of transcription start
EVM0013168.1	TATA-box	ATATAT	924	6	+	Brassica napus	core promoter element around -30 of transcription start
EVM0013168.1	TATA-box	TATATA	925	6	+	Arabidopsis thaliana	core promoter element around -30 of transcription start
EVM0013168.1	TATA-box	TATA	927	4	+	Arabidopsis thaliana	core promoter element around -30 of transcription start
EVM0013168.1	TATA-box	ATATAT	932	6	+	Brassica napus	core promoter element around -30 of transcription start
EVM0013168.1	TATA-box	TATATA	933	6	+	Arabidopsis thaliana	core promoter element around -30 of transcription start
EVM0013168.1	TATA-box	ATATAT	934	6	+	Brassica napus	core promoter element around -30 of transcription start
EVM0013168.1	TATA-box	TATATA	935	6	+	Arabidopsis thaliana	core promoter element around -30 of transcription start
EVM0013168.1	TATA-box	ATATAT	936	6	+	Brassica napus	core promoter element around -30 of transcription start
EVM0013168.1	TATA-box	TATATTTATATTT	937	12	+	Avena sativa	core promoter element around -30 of transcription start
EVM0013168.1	TATA-box	taTATAAAtc	939	9	-	Arabidopsis thaliana	core promoter element around -30 of transcription start
EVM0013168.1	TATA-box	TATAAAT	940	7	-	Brassica juncea	core promoter element around -30 of transcription start
EVM0013168.1	TATA-box	TATAAA	941	6	-	Helianthus annuus	core promoter element around -30 of transcription start
EVM0013168.1	TATA-box	TATATAA	942	7	-	Arabidopsis thaliana	core promoter element around -30 of transcription start
EVM0013168.1	TATA-box	TATATA	943	6	+	Arabidopsis thaliana	core promoter element around -30 of transcription start
EVM0013168.1	TATA-box	ATATAT	944	6	+	Brassica napus	core promoter element around -30 of transcription start
EVM0013168.1	TATA-box	TATA	945	4	+	Arabidopsis thaliana	core promoter element around -30 of transcription start
EVM0013168.1	TATA-box	TACAAAA	956	7	-	Oryza sativa	core promoter element around -30 of transcription start
EVM0013168.1	TATA-box	TATACA	959	6	-	Helianthus annuus	core promoter element around -30 of transcription start
EVM0013168.1	TATA-box	TATA	961	4	+	Arabidopsis thaliana	core promoter element around -30 of transcription start
EVM0013168.1	TATA-box	ATTATA	999	6	+	Brassica napus	core promoter element around -30 of transcription start
EVM0013168.1	TATA-box	TATAA	1000	5	-	Arabidopsis thaliana	core promoter element around -30 of transcription start
EVM0013168.1	TATA-box	TATA	1001	4	-	Arabidopsis thaliana	core promoter element around -30 of transcription start
EVM0013168.1	TATA-box	TATAAA	1231	6	-	Helianthus annuus	core promoter element around -30 of transcription start
EVM0013168.1	TATA-box	TATAA	1232	5	-	Arabidopsis thaliana	core promoter element around -30 of transcription start
EVM0013168.1	TATA-box	TATA	1233	4	-	Arabidopsis thaliana	core promoter element around -30 of transcription start
EVM0013168.1	TATA-box	ccTATAAAaa	1253	9	+	Arabidopsis thaliana	core promoter element around -30 of transcription start
EVM0013168.1	TATA-box	ATATAA	1254	6	+	Brassica oleracea	core promoter element around -30 of transcription start
EVM0013168.1	TATA-box	TATA	1255	4	-	Arabidopsis thaliana	core promoter element around -30 of transcription start
EVM0013168.1	TATA-box	TATAAAT	1290	7	-	Brassica juncea	core promoter element around -30 of transcription start
EVM0013168.1	TATA-box	TATAAA	1291	6	-	Helianthus annuus	core promoter element around -30 of transcription start
EVM0013168.1	TATA-box	TATAA	1292	5	-	Arabidopsis thaliana	core promoter element around -30 of transcription start
EVM0013168.1	TATA-box	TATA	1293	4	-	Arabidopsis thaliana	core promoter element around -30 of transcription start
EVM0013168.1	TATA-box	TATA	1323	4	-	Arabidopsis thaliana	core promoter element around -30 of transcription start
EVM0013168.1	TATA-box	TATACA	1331	6	-	Helianthus annuus	core promoter element around -30 of transcription start
EVM0013168.1	TATA-box	TATA	1333	4	-	Arabidopsis thaliana	core promoter element around -30 of transcription start
EVM0013168.1	TATA-box	TATA	1353	4	-	Arabidopsis thaliana	core promoter element around -30 of transcription start
EVM0013168.1	TATA-box	TATACA	1399	6	-	Helianthus annuus	core promoter element around -30 of transcription start
EVM0013168.1	TATA-box	TATA	1401	4	-	Arabidopsis thaliana	core promoter element around -30 of transcription start
EVM0013168.1	TATA-box	TATAAA	1417	6	-	Helianthus annuus	core promoter element around -30 of transcription start
EVM0013168.1	TATA-box	TATAA	1418	5	-	Arabidopsis thaliana	core promoter element around -30 of transcription start
EVM0013168.1	TATA-box	TATA	1419	4	-	Arabidopsis thaliana	core promoter element around -30 of transcription start
EVM0013168.1	TATA-box	TATA	1459	4	-	Arabidopsis thaliana	core promoter element around -30 of transcription start
EVM0013168.1	TATA-box	TATAAAA	1516	7	-	Pisum sativum	core promoter element around -30 of transcription start
EVM0013168.1	TATA-box	TATAAA	1517	6	-	Helianthus annuus	core promoter element around -30 of transcription start
EVM0013168.1	TATA-box	TATAA	1518	5	-	Arabidopsis thaliana	core promoter element around -30 of transcription start
EVM0013168.1	TATA-box	TATA	1519	4	-	Arabidopsis thaliana	core promoter element around -30 of transcription start
EVM0013168.1	TATA-box	ATATAT	1541	6	-	Brassica napus	core promoter element around -30 of transcription start
EVM0013168.1	TATA-box	TATA	1542	4	-	Arabidopsis thaliana	core promoter element around -30 of transcription start
EVM0013168.1	TATA-box	ATATAT	1568	6	-	Brassica napus	core promoter element around -30 of transcription start
EVM0013168.1	TATA-box	TATA	1569	4	-	Arabidopsis thaliana	core promoter element around -30 of transcription start
EVM0013168.1	TATA-box	TATATAA	1591	7	-	Arabidopsis thaliana	core promoter element around -30 of transcription start
EVM0013168.1	TATA-box	TATATA	1592	6	-	Arabidopsis thaliana	core promoter element around -30 of transcription start
EVM0013168.1	TATA-box	TATA	1594	4	-	Arabidopsis thaliana	core promoter element around -30 of transcription start
EVM0013168.1	TATA-box	TATA	1614	4	-	Arabidopsis thaliana	core promoter element around -30 of transcription start
EVM0013168.1	TATA-box	ATATAT	1719	6	-	Brassica napus	core promoter element around -30 of transcription start
EVM0013168.1	TATA-box	TATA	1720	4	-	Arabidopsis thaliana	core promoter element around -30 of transcription start
EVM0013168.1	TATA-box	TATAA	1848	5	-	Arabidopsis thaliana	core promoter element around -30 of transcription start
EVM0013168.1	TATA-box	TATA	1849	4	-	Arabidopsis thaliana	core promoter element around -30 of transcription start
EVM0013168.1	TATA-box	ATTATA	1868	6	+	Brassica napus	core promoter element around -30 of transcription start
EVM0013168.1	TATA-box	TATAA	1869	5	-	Arabidopsis thaliana	core promoter element around -30 of transcription start
EVM0013168.1	TATA-box	TATA	1870	4	-	Arabidopsis thaliana	core promoter element around -30 of transcription start
EVM0013168.1	TATA-box	TATA	1884	4	-	Arabidopsis thaliana	core promoter element around -30 of transcription start
EVM0013168.1	TATA-box	TATACA	1889	6	-	Helianthus annuus	core promoter element around -30 of transcription start
EVM0013168.1	TATA-box	TATA	1891	4	-	Arabidopsis thaliana	core promoter element around -30 of transcription start
EVM0013168.1	Unnamed__4	CTCC	61	4	+	Petroselinum hortense
EVM0013168.1	Unnamed__4	CTCC	415	4	+	Petroselinum hortense
EVM0013168.1	Unnamed__4	CTCC	675	4	-	Petroselinum hortense
EVM0013168.1	Unnamed__4	CTCC	1220	4	+	Petroselinum hortense
EVM0013168.1	Unnamed__4	CTCC	1863	4	+	Petroselinum hortense
EVM0013168.1	Unnamed__4	CTCC	1913	4	+	Petroselinum hortense
EVM0013168.1	as-1	TGACG	1445	5	+	Arabidopsis thaliana
EVM0013168.1	as-1	TGACG	1674	5	+	Arabidopsis thaliana
EVM0013168.1	CAAT-box	CAAT	35	4	+	Nicotiana glutinosa
EVM0013168.1	CAAT-box	CAAT	186	4	-	Nicotiana glutinosa
EVM0013168.1	CAAT-box	CCAAT	266	5	-	Arabidopsis thaliana	common cis-acting element in promoter and enhancer regions
EVM0013168.1	CAAT-box	CAAT	296	4	-	Nicotiana glutinosa
EVM0013168.1	CAAT-box	CAAT	318	4	-	Nicotiana glutinosa
EVM0013168.1	CAAT-box	CAAAT	376	5	-	Pisum sativum	common cis-acting element in promoter and enhancer regions
EVM0013168.1	CAAT-box	CAAAT	526	5	-	Pisum sativum	common cis-acting element in promoter and enhancer regions
EVM0013168.1	CAAT-box	CAAT	651	4	+	Nicotiana glutinosa
EVM0013168.1	CAAT-box	CAAT	660	4	-	Nicotiana glutinosa
EVM0013168.1	CAAT-box	CCAAT	698	5	-	Arabidopsis thaliana	common cis-acting element in promoter and enhancer regions
EVM0013168.1	CAAT-box	CAAT	788	4	-	Nicotiana glutinosa
EVM0013168.1	CAAT-box	CAAT	1098	4	-	Nicotiana glutinosa
EVM0013168.1	CAAT-box	CCAAT	1136	5	-	Arabidopsis thaliana	common cis-acting element in promoter and enhancer regions
EVM0013168.1	CAAT-box	CAAT	1147	4	+	Nicotiana glutinosa
EVM0013168.1	CAAT-box	CAAT	1153	4	+	Nicotiana glutinosa
EVM0013168.1	CAAT-box	CCAAT	1222	5	+	Arabidopsis thaliana	common cis-acting element in promoter and enhancer regions
EVM0013168.1	CAAT-box	CAAT	1223	4	+	Nicotiana glutinosa
EVM0013168.1	CAAT-box	CAAT	1236	4	-	Nicotiana glutinosa
EVM0013168.1	CAAT-box	CAAT	1268	4	-	Nicotiana glutinosa
EVM0013168.1	CAAT-box	CAAT	1382	4	+	Nicotiana glutinosa
EVM0013168.1	CAAT-box	CAAAT	1386	5	+	Pisum sativum	common cis-acting element in promoter and enhancer regions
EVM0013168.1	CAAT-box	CAAT	1709	4	+	Nicotiana glutinosa
EVM0013168.1	CAAT-box	CAAT	1735	4	+	Nicotiana glutinosa
EVM0013168.1	CAAT-box	CCAAT	1765	5	+	Arabidopsis thaliana	common cis-acting element in promoter and enhancer regions
EVM0013168.1	CAAT-box	CAAT	1766	4	+	Nicotiana glutinosa
EVM0013168.1	CAAT-box	CCAAT	1865	5	+	Arabidopsis thaliana	common cis-acting element in promoter and enhancer regions
EVM0013168.1	CAAT-box	CAAT	1866	4	+	Nicotiana glutinosa
EVM0013168.1	CAAT-box	CCAAT	1915	5	+	Arabidopsis thaliana	common cis-acting element in promoter and enhancer regions
EVM0013168.1	CAAT-box	CAAT	1916	4	+	Nicotiana glutinosa
EVM0013168.1	MYC	CATGTG	394	6	-	Arabidopsis thaliana
EVM0013168.1	WUN-motif	AAATTACT	160	8	+	Nicotiana glutinosa
EVM0013168.1		motif_sequence	95	4	+	organism	short_function
EVM0013168.1		motif_sequence	126	4	-	organism	short_function
EVM0013168.1		motif_sequence	443	4	+	organism	short_function
EVM0013168.1		motif_sequence	453	4	+	organism	short_function
EVM0013168.1		motif_sequence	458	4	+	organism	short_function
EVM0013168.1		motif_sequence	472	4	+	organism	short_function
EVM0013168.1		motif_sequence	484	4	+	organism	short_function
EVM0013168.1		motif_sequence	531	4	+	organism	short_function
EVM0013168.1		motif_sequence	599	4	+	organism	short_function
EVM0013168.1		motif_sequence	614	4	+	organism	short_function
EVM0013168.1		motif_sequence	675	4	-	organism	short_function
EVM0013168.1		motif_sequence	1082	4	-	organism	short_function
EVM0013168.1		motif_sequence	1132	4	-	organism	short_function
EVM0013168.1		motif_sequence	1810	4	+	organism	short_function
EVM0013168.1		motif_sequence	1902	4	-	organism	short_function
EVM0013168.1	GT1-motif	GGTTAAT	1285	7	+	Avena sativa	light responsive element
EVM0013821.1	Unnamed__1	CGTGG	496	5	-	Zea mays
EVM0013821.1	Unnamed__1	CGTGG	570	5	+	Zea mays
EVM0013821.1	TGA-element	AACGAC	806	6	+	Brassica oleracea	auxin-responsive element
EVM0013821.1	G-Box	CACGTT	777	6	+	Pisum sativum	cis-acting regulatory element involved in light responsiveness
EVM0013821.1	G-Box	CACGTT	1578	6	-	Pisum sativum	cis-acting regulatory element involved in light responsiveness
EVM0013821.1	G-box	CAGACGTGGCA	566	10	+	Nicotiana plumbaginifolia	cis-acting regulatory element involved in light responsiveness
EVM0013821.1	G-box	CACGTC	568	6	-	Zea mays	cis-acting regulatory element involved in light responsiveness
EVM0013821.1	CGTCA-motif	CGTCA	391	5	-	Hordeum vulgare	cis-acting regulatory element involved in the MeJA-responsiveness
EVM0013821.1	CGTCA-motif	CGTCA	703	5	-	Hordeum vulgare	cis-acting regulatory element involved in the MeJA-responsiveness
EVM0013821.1	CGTCA-motif	CGTCA	811	5	+	Hordeum vulgare	cis-acting regulatory element involved in the MeJA-responsiveness
EVM0013821.1	circadian	CAAAGATATC	286	9	-	Lycopersicon esculentum	cis-acting regulatory element involved in circadian control
EVM0013821.1	circadian	CAAAGATATC	610	9	-	Lycopersicon esculentum	cis-acting regulatory element involved in circadian control
EVM0013821.1	O2-site	GTTGACGTGA	384	9	+	Zea mays	cis-acting regulatory element involved in zein metabolism regulation
EVM0013821.1	O2-site	GTTGACGTGA	696	9	+	Zea mays	cis-acting regulatory element involved in zein metabolism regulation
EVM0013821.1	AAGAA-motif	gGTAAAGAAA	885	9	-	Avena sativa
EVM0013821.1	AAGAA-motif	gGTAAAGAAA	1275	9	+	Avena sativa
EVM0013821.1	STRE	AGGGG	75	5	-	Arabidopsis thaliana
EVM0013821.1	STRE	AGGGG	786	5	+	Arabidopsis thaliana
EVM0013821.1	STRE	AGGGG	831	5	-	Arabidopsis thaliana
EVM0013821.1	STRE	AGGGG	1081	5	+	Arabidopsis thaliana
EVM0013821.1	STRE	AGGGG	1325	5	-	Arabidopsis thaliana
EVM0013821.1	TCT-motif	TCTTAC	1035	6	+	Arabidopsis thaliana	part of a light responsive element
EVM0013821.1	TCT-motif	TCTTAC	1114	6	-	Arabidopsis thaliana	part of a light responsive element
EVM0013821.1	ARE	AAACCA	648	6	-	Zea mays	cis-acting regulatory element essential for the anaerobic induction
EVM0013821.1	ARE	AAACCA	1636	6	+	Zea mays	cis-acting regulatory element essential for the anaerobic induction
EVM0013821.1	ARE	AAACCA	1847	6	+	Zea mays	cis-acting regulatory element essential for the anaerobic induction
EVM0013821.1	ARE	AAACCA	1880	6	+	Zea mays	cis-acting regulatory element essential for the anaerobic induction
EVM0013821.1	Unnamed__6	taTAAATATct	1497	10	+	Zea mays
EVM0013821.1	Unnamed__6	taTAAATATct	1505	10	+	Zea mays
EVM0013821.1	TCA-element	CCATCTTTTT	1698	9	+	Nicotiana tabacum	cis-acting element involved in salicylic acid responsiveness
EVM0013821.1	Myb	TAACTG	437	6	+	Arabidopsis thaliana
EVM0013821.1	AT~TATA-box	TATATA	1503	6	-	Arabidopsis thaliana
EVM0013821.1	AT~TATA-box	TATATA	1933	6	-	Arabidopsis thaliana
EVM0013821.1	ABRE	ACGTG	569	5	+	Arabidopsis thaliana	cis-acting element involved in the abscisic acid responsiveness
EVM0013821.1	ABRE	ACGTG	777	5	-	Arabidopsis thaliana	cis-acting element involved in the abscisic acid responsiveness
EVM0013821.1	ABRE	AACCCGG	1448	7	-	Arabidopsis thaliana	cis-acting element involved in the abscisic acid responsiveness
EVM0013821.1	ABRE	ACGTG	1579	5	+	Arabidopsis thaliana	cis-acting element involved in the abscisic acid responsiveness
EVM0013821.1	TGACG-motif	TGACG	391	5	+	Hordeum vulgare	cis-acting regulatory element involved in the MeJA-responsiveness
EVM0013821.1	TGACG-motif	TGACG	703	5	+	Hordeum vulgare	cis-acting regulatory element involved in the MeJA-responsiveness
EVM0013821.1	TGACG-motif	TGACG	811	5	-	Hordeum vulgare	cis-acting regulatory element involved in the MeJA-responsiveness
EVM0013821.1	MYB	CAACCA	101	6	+	Arabidopsis thaliana
EVM0013821.1	TATA-box	TATA	263	4	+	Arabidopsis thaliana	core promoter element around -30 of transcription start
EVM0013821.1	TATA-box	TATAA	309	5	-	Arabidopsis thaliana	core promoter element around -30 of transcription start
EVM0013821.1	TATA-box	TATA	310	4	+	Arabidopsis thaliana	core promoter element around -30 of transcription start
EVM0013821.1	TATA-box	TACAAAA	327	7	-	Oryza sativa	core promoter element around -30 of transcription start
EVM0013821.1	TATA-box	TATA	463	4	+	Arabidopsis thaliana	core promoter element around -30 of transcription start
EVM0013821.1	TATA-box	TACAAAA	651	7	-	Oryza sativa	core promoter element around -30 of transcription start
EVM0013821.1	TATA-box	ATTATA	770	6	+	Brassica napus	core promoter element around -30 of transcription start
EVM0013821.1	TATA-box	TATAA	771	5	-	Arabidopsis thaliana	core promoter element around -30 of transcription start
EVM0013821.1	TATA-box	TATA	772	4	+	Arabidopsis thaliana	core promoter element around -30 of transcription start
EVM0013821.1	TATA-box	TATAA	781	5	-	Arabidopsis thaliana	core promoter element around -30 of transcription start
EVM0013821.1	TATA-box	TATA	782	4	+	Arabidopsis thaliana	core promoter element around -30 of transcription start
EVM0013821.1	TATA-box	TATA	803	4	+	Arabidopsis thaliana	core promoter element around -30 of transcription start
EVM0013821.1	TATA-box	TATAA	842	5	-	Arabidopsis thaliana	core promoter element around -30 of transcription start
EVM0013821.1	TATA-box	TATA	843	4	+	Arabidopsis thaliana	core promoter element around -30 of transcription start
EVM0013821.1	TATA-box	ATTATA	958	6	+	Brassica napus	core promoter element around -30 of transcription start
EVM0013821.1	TATA-box	TATAA	959	5	-	Arabidopsis thaliana	core promoter element around -30 of transcription start
EVM0013821.1	TATA-box	TATA	960	4	+	Arabidopsis thaliana	core promoter element around -30 of transcription start
EVM0013821.1	TATA-box	TATAA	970	5	-	Arabidopsis thaliana	core promoter element around -30 of transcription start
EVM0013821.1	TATA-box	TATA	971	4	+	Arabidopsis thaliana	core promoter element around -30 of transcription start
EVM0013821.1	TATA-box	TATAA	1010	5	-	Arabidopsis thaliana	core promoter element around -30 of transcription start
EVM0013821.1	TATA-box	TATA	1011	4	-	Arabidopsis thaliana	core promoter element around -30 of transcription start
EVM0013821.1	TATA-box	TATA	1089	4	-	Arabidopsis thaliana	core promoter element around -30 of transcription start
EVM0013821.1	TATA-box	ATATAA	1242	6	+	Brassica oleracea	core promoter element around -30 of transcription start
EVM0013821.1	TATA-box	TATA	1243	4	-	Arabidopsis thaliana	core promoter element around -30 of transcription start
EVM0013821.1	TATA-box	ATATAA	1284	6	+	Brassica oleracea	core promoter element around -30 of transcription start
EVM0013821.1	TATA-box	TATA	1285	4	-	Arabidopsis thaliana	core promoter element around -30 of transcription start
EVM0013821.1	TATA-box	TATAA	1300	5	-	Arabidopsis thaliana	core promoter element around -30 of transcription start
EVM0013821.1	TATA-box	TATA	1301	4	-	Arabidopsis thaliana	core promoter element around -30 of transcription start
EVM0013821.1	TATA-box	ATTATA	1308	6	+	Brassica napus	core promoter element around -30 of transcription start
EVM0013821.1	TATA-box	TATAA	1309	5	-	Arabidopsis thaliana	core promoter element around -30 of transcription start
EVM0013821.1	TATA-box	TATA	1310	4	-	Arabidopsis thaliana	core promoter element around -30 of transcription start
EVM0013821.1	TATA-box	TATA	1329	4	-	Arabidopsis thaliana	core promoter element around -30 of transcription start
EVM0013821.1	TATA-box	ATATAA	1491	6	+	Brassica oleracea	core promoter element around -30 of transcription start
EVM0013821.1	TATA-box	TATA	1492	4	-	Arabidopsis thaliana	core promoter element around -30 of transcription start
EVM0013821.1	TATA-box	TATATTTATATTT	1494	12	-	Avena sativa	core promoter element around -30 of transcription start
EVM0013821.1	TATA-box	ATATAA	1496	6	+	Brassica oleracea	core promoter element around -30 of transcription start
EVM0013821.1	TATA-box	TATA	1497	4	-	Arabidopsis thaliana	core promoter element around -30 of transcription start
EVM0013821.1	TATA-box	ATATAT	1502	6	-	Brassica napus	core promoter element around -30 of transcription start
EVM0013821.1	TATA-box	TATATA	1503	6	-	Arabidopsis thaliana	core promoter element around -30 of transcription start
EVM0013821.1	TATA-box	ATATAA	1504	6	+	Brassica oleracea	core promoter element around -30 of transcription start
EVM0013821.1	TATA-box	TATA	1505	4	-	Arabidopsis thaliana	core promoter element around -30 of transcription start
EVM0013821.1	TATA-box	TATATTTATATTT	1511	12	+	Avena sativa	core promoter element around -30 of transcription start
EVM0013821.1	TATA-box	TATAAAA	1514	7	-	Pisum sativum	core promoter element around -30 of transcription start
EVM0013821.1	TATA-box	TATAAA	1515	6	-	Helianthus annuus	core promoter element around -30 of transcription start
EVM0013821.1	TATA-box	TATAA	1516	5	-	Arabidopsis thaliana	core promoter element around -30 of transcription start
EVM0013821.1	TATA-box	TATA	1517	4	-	Arabidopsis thaliana	core promoter element around -30 of transcription start
EVM0013821.1	TATA-box	TACAAAA	1521	7	-	Oryza sativa	core promoter element around -30 of transcription start
EVM0013821.1	TATA-box	ATATAA	1545	6	+	Brassica oleracea	core promoter element around -30 of transcription start
EVM0013821.1	TATA-box	TATA	1546	4	-	Arabidopsis thaliana	core promoter element around -30 of transcription start
EVM0013821.1	TATA-box	TATAAATA	1618	8	-	Daucus carota	core promoter element around -30 of transcription start
EVM0013821.1	TATA-box	TATAAAT	1619	7	-	Brassica juncea	core promoter element around -30 of transcription start
EVM0013821.1	TATA-box	TATAAA	1620	6	-	Helianthus annuus	core promoter element around -30 of transcription start
EVM0013821.1	TATA-box	TATAA	1621	5	-	Arabidopsis thaliana	core promoter element around -30 of transcription start
EVM0013821.1	TATA-box	TATA	1622	4	-	Arabidopsis thaliana	core promoter element around -30 of transcription start
EVM0013821.1	TATA-box	ATTATA	1766	6	+	Brassica napus	core promoter element around -30 of transcription start
EVM0013821.1	TATA-box	TATAA	1767	5	-	Arabidopsis thaliana	core promoter element around -30 of transcription start
EVM0013821.1	TATA-box	TATA	1768	4	-	Arabidopsis thaliana	core promoter element around -30 of transcription start
EVM0013821.1	TATA-box	ATTATA	1795	6	+	Brassica napus	core promoter element around -30 of transcription start
EVM0013821.1	TATA-box	TATAA	1796	5	-	Arabidopsis thaliana	core promoter element around -30 of transcription start
EVM0013821.1	TATA-box	TATA	1797	4	-	Arabidopsis thaliana	core promoter element around -30 of transcription start
EVM0013821.1	TATA-box	ATTATA	1931	6	+	Brassica napus	core promoter element around -30 of transcription start
EVM0013821.1	TATA-box	TATATAA	1932	7	-	Arabidopsis thaliana	core promoter element around -30 of transcription start
EVM0013821.1	TATA-box	TATATA	1933	6	-	Arabidopsis thaliana	core promoter element around -30 of transcription start
EVM0013821.1	TATA-box	ATATAA	1934	6	+	Brassica oleracea	core promoter element around -30 of transcription start
EVM0013821.1	TATA-box	TATA	1935	4	-	Arabidopsis thaliana	core promoter element around -30 of transcription start
EVM0013821.1	Unnamed__4	CTCC	551	4	+	Petroselinum hortense
EVM0013821.1	Unnamed__4	CTCC	1104	4	-	Petroselinum hortense
EVM0013821.1	Unnamed__4	CTCC	1672	4	+	Petroselinum hortense
EVM0013821.1	as-1	TGACG	391	5	+	Arabidopsis thaliana
EVM0013821.1	as-1	TGACG	703	5	+	Arabidopsis thaliana
EVM0013821.1	as-1	TGACG	811	5	-	Arabidopsis thaliana
EVM0013821.1	GATA-motif	AAGGATAAGG	536	9	+	Solanum tuberosum	part of a light responsive element
EVM0013821.1	Box 4	ATTAAT	631	6	+	Petroselinum crispum	part of a conserved DNA module involved in light responsiveness
EVM0013821.1	Box 4	ATTAAT	1927	6	-	Petroselinum crispum	part of a conserved DNA module involved in light responsiveness
EVM0013821.1	CAAT-box	CAAT	50	4	-	Nicotiana glutinosa
EVM0013821.1	CAAT-box	CAAT	95	4	+	Nicotiana glutinosa
EVM0013821.1	CAAT-box	CAAAT	142	5	-	Pisum sativum	common cis-acting element in promoter and enhancer regions
EVM0013821.1	CAAT-box	CAAAT	149	5	-	Pisum sativum	common cis-acting element in promoter and enhancer regions
EVM0013821.1	CAAT-box	CAAT	170	4	+	Nicotiana glutinosa
EVM0013821.1	CAAT-box	CAAAT	223	5	-	Pisum sativum	common cis-acting element in promoter and enhancer regions
EVM0013821.1	CAAT-box	CAAAT	254	5	-	Pisum sativum	common cis-acting element in promoter and enhancer regions
EVM0013821.1	CAAT-box	CAAT	279	4	-	Nicotiana glutinosa
EVM0013821.1	CAAT-box	CAAT	603	4	-	Nicotiana glutinosa
EVM0013821.1	CAAT-box	CAAT	668	4	+	Nicotiana glutinosa
EVM0013821.1	CAAT-box	CAAT	670	4	-	Nicotiana glutinosa
EVM0013821.1	CAAT-box	CAAT	724	4	+	Nicotiana glutinosa
EVM0013821.1	CAAT-box	CAAT	758	4	+	Nicotiana glutinosa
EVM0013821.1	CAAT-box	CCAAT	856	5	+	Arabidopsis thaliana	common cis-acting element in promoter and enhancer regions
EVM0013821.1	CAAT-box	CAAT	857	4	+	Nicotiana glutinosa
EVM0013821.1	CAAT-box	CAAAT	861	5	+	Pisum sativum	common cis-acting element in promoter and enhancer regions
EVM0013821.1	CAAT-box	CAAT	878	4	+	Nicotiana glutinosa
EVM0013821.1	CAAT-box	CAAAT	951	5	-	Pisum sativum	common cis-acting element in promoter and enhancer regions
EVM0013821.1	CAAT-box	CAAAT	997	5	+	Pisum sativum	common cis-acting element in promoter and enhancer regions
EVM0013821.1	CAAT-box	CAAT	1030	4	-	Nicotiana glutinosa
EVM0013821.1	CAAT-box	CAAT	1061	4	-	Nicotiana glutinosa
EVM0013821.1	CAAT-box	CAAT	1119	4	-	Nicotiana glutinosa
EVM0013821.1	CAAT-box	CAAAT	1129	5	-	Pisum sativum	common cis-acting element in promoter and enhancer regions
EVM0013821.1	CAAT-box	CAAT	1142	4	-	Nicotiana glutinosa
EVM0013821.1	CAAT-box	CAAT	1225	4	+	Nicotiana glutinosa
EVM0013821.1	CAAT-box	CAAT	1263	4	-	Nicotiana glutinosa
EVM0013821.1	CAAT-box	CAAT	1292	4	+	Nicotiana glutinosa
EVM0013821.1	CAAT-box	CCCAATTT	1340	8	+	Arabidopsis thaliana	common cis-acting element in promoter and enhancer regions
EVM0013821.1	CAAT-box	CCAAT	1341	5	+	Arabidopsis thaliana	common cis-acting element in promoter and enhancer regions
EVM0013821.1	CAAT-box	CAAT	1342	4	+	Nicotiana glutinosa
EVM0013821.1	CAAT-box	CAAT	1390	4	+	Nicotiana glutinosa
EVM0013821.1	CAAT-box	CCAAT	1639	5	+	Arabidopsis thaliana	common cis-acting element in promoter and enhancer regions
EVM0013821.1	CAAT-box	CAAT	1640	4	+	Nicotiana glutinosa
EVM0013821.1	CAAT-box	CCAAT	1755	5	-	Arabidopsis thaliana	common cis-acting element in promoter and enhancer regions
EVM0013821.1	CAAT-box	CAAAT	1803	5	+	Pisum sativum	common cis-acting element in promoter and enhancer regions
EVM0013821.1	CAAT-box	CAAAT	1812	5	+	Pisum sativum	common cis-acting element in promoter and enhancer regions
EVM0013821.1	CAAT-box	CCAAT	1855	5	+	Arabidopsis thaliana	common cis-acting element in promoter and enhancer regions
EVM0013821.1	CAAT-box	CAAT	1856	4	+	Nicotiana glutinosa
EVM0013821.1	GT1-motif	GGTTAA	1662	6	-	Arabidopsis thaliana	light responsive element
EVM0013821.1	AE-box	AGAAACAA	256	8	-	Arabidopsis thaliana	part of a module for light response
EVM0013821.1		motif_sequence	165	4	+	organism	short_function
EVM0013821.1		motif_sequence	1104	4	-	organism	short_function
EVM0013821.1		motif_sequence	1230	4	+	organism	short_function
EVM0013821.1		motif_sequence	1525	4	-	organism	short_function
EVM0013821.1		motif_sequence	1964	4	+	organism	short_function
EVM0013821.1	WUN-motif	CAATTACAT	724	9	+	Nicotiana glutinosa
EVM0013821.1	WUN-motif	AAATTACT	1201	8	-	Nicotiana glutinosa
EVM0013821.1	MYC	CATTTG	141	6	+	Arabidopsis thaliana
EVM0013821.1	MYC	CATGTG	195	6	-	Arabidopsis thaliana
EVM0013821.1	MYC	CATGTG	197	6	+	Arabidopsis thaliana
EVM0013821.1	MYC	CAATTG	668	6	+	Arabidopsis thaliana
EVM0013821.1	MYC	CATTTG	861	6	-	Arabidopsis thaliana
EVM0019255.1	G-box	CACGTG	798	6	+	Arabidopsis thaliana	cis-acting regulatory element involved in light responsiveness
EVM0019255.1	G-box	ACACGTGT	1319	8	-	Brassica napus	cis-acting regulatory element involved in light responsiveness
EVM0019255.1	G-box	CACGTG	1320	6	-	Arabidopsis thaliana	cis-acting regulatory element involved in light responsiveness
EVM0019255.1	CGTCA-motif	CGTCA	1356	5	-	Hordeum vulgare	cis-acting regulatory element involved in the MeJA-responsiveness
EVM0019255.1	MRE	AACCTAA	136	7	+	Petroselinum crispum	MYB binding site involved in light responsiveness
EVM0019255.1	MRE	AACCTAA	1801	7	-	Petroselinum crispum	MYB binding site involved in light responsiveness
EVM0019255.1	G-Box	CACGTT	548	6	+	Pisum sativum	cis-acting regulatory element involved in light responsiveness
EVM0019255.1	G-Box	CACGTG	798	6	+	Pisum sativum	cis-acting regulatory element involved in light responsiveness
EVM0019255.1	G-Box	CACGTG	1320	6	-	Pisum sativum	cis-acting regulatory element involved in light responsiveness
EVM0019255.1	CAT-box	GCCACT	763	6	-	Arabidopsis thaliana	cis-acting regulatory element related to meristem expression
EVM0019255.1	CAT-box	GCCACT	767	6	+	Arabidopsis thaliana	cis-acting regulatory element related to meristem expression
EVM0019255.1	STRE	AGGGG	1854	5	-	Arabidopsis thaliana
EVM0019255.1	STRE	AGGGG	1887	5	-	Arabidopsis thaliana
EVM0019255.1	AT-rich element	ATAGAAATCAA	444	10	-	Glycine max	binding site of AT-rich DNA binding protein (ATBP-1)
EVM0019255.1	ACE	CTAACGTATT	1636	9	+	Petroselinum crispum	cis-acting element involved in light responsiveness
EVM0019255.1	TCA	TCATCTTCAT	1349	9	-	Pisum sativum
EVM0019255.1	chs-CMA1a	TTACTTAA	1817	8	+	Daucus carota	part of a light responsive element
EVM0019255.1	ERE	ATTTTAAA	1436	8	+	Nicotiana glutinos
EVM0019255.1	TGA-element	AACGAC	393	6	-	Brassica oleracea	auxin-responsive element
EVM0019255.1	CCAAT-box	CAACGG	158	6	-	Hordeum vulgare	MYBHv1 binding site
EVM0019255.1	CCAAT-box	CAACGG	934	6	-	Hordeum vulgare	MYBHv1 binding site
EVM0019255.1	TATA-box	TATA	92	4	+	Arabidopsis thaliana	core promoter element around -30 of transcription start
EVM0019255.1	TATA-box	TATAA	239	5	-	Arabidopsis thaliana	core promoter element around -30 of transcription start
EVM0019255.1	TATA-box	TATA	240	4	+	Arabidopsis thaliana	core promoter element around -30 of transcription start
EVM0019255.1	TATA-box	TATATA	323	6	+	Arabidopsis thaliana	core promoter element around -30 of transcription start
EVM0019255.1	TATA-box	ATATAA	324	6	+	Brassica oleracea	core promoter element around -30 of transcription start
EVM0019255.1	TATA-box	TATA	325	4	+	Arabidopsis thaliana	core promoter element around -30 of transcription start
EVM0019255.1	TATA-box	TATA	534	4	+	Arabidopsis thaliana	core promoter element around -30 of transcription start
EVM0019255.1	TATA-box	TATATA	585	6	+	Arabidopsis thaliana	core promoter element around -30 of transcription start
EVM0019255.1	TATA-box	ATATAT	586	6	+	Brassica napus	core promoter element around -30 of transcription start
EVM0019255.1	TATA-box	TATA	587	4	+	Arabidopsis thaliana	core promoter element around -30 of transcription start
EVM0019255.1	TATA-box	TATAA	697	5	-	Arabidopsis thaliana	core promoter element around -30 of transcription start
EVM0019255.1	TATA-box	TATA	698	4	+	Arabidopsis thaliana	core promoter element around -30 of transcription start
EVM0019255.1	TATA-box	ATTATA	758	6	+	Brassica napus	core promoter element around -30 of transcription start
EVM0019255.1	TATA-box	TATAA	759	5	-	Arabidopsis thaliana	core promoter element around -30 of transcription start
EVM0019255.1	TATA-box	TATA	760	4	+	Arabidopsis thaliana	core promoter element around -30 of transcription start
EVM0019255.1	TATA-box	TACAAAA	779	7	-	Oryza sativa	core promoter element around -30 of transcription start
EVM0019255.1	TATA-box	TATAA	842	5	-	Arabidopsis thaliana	core promoter element around -30 of transcription start
EVM0019255.1	TATA-box	TATA	843	4	+	Arabidopsis thaliana	core promoter element around -30 of transcription start
EVM0019255.1	TATA-box	ATATAA	910	6	+	Brassica oleracea	core promoter element around -30 of transcription start
EVM0019255.1	TATA-box	TATA	911	4	+	Arabidopsis thaliana	core promoter element around -30 of transcription start
EVM0019255.1	TATA-box	TATA	977	4	+	Arabidopsis thaliana	core promoter element around -30 of transcription start
EVM0019255.1	TATA-box	TACAAAA	991	7	-	Oryza sativa	core promoter element around -30 of transcription start
EVM0019255.1	TATA-box	TACAAAA	1303	7	+	Oryza sativa	core promoter element around -30 of transcription start
EVM0019255.1	TATA-box	ATTATA	1426	6	+	Brassica napus	core promoter element around -30 of transcription start
EVM0019255.1	TATA-box	TATAA	1427	5	-	Arabidopsis thaliana	core promoter element around -30 of transcription start
EVM0019255.1	TATA-box	TATA	1428	4	-	Arabidopsis thaliana	core promoter element around -30 of transcription start
EVM0019255.1	TATA-box	TATA	1524	4	-	Arabidopsis thaliana	core promoter element around -30 of transcription start
EVM0019255.1	TATA-box	TATAAAA	1571	7	-	Pisum sativum	core promoter element around -30 of transcription start
EVM0019255.1	TATA-box	TATAAA	1572	6	-	Helianthus annuus	core promoter element around -30 of transcription start
EVM0019255.1	TATA-box	TATAA	1573	5	-	Arabidopsis thaliana	core promoter element around -30 of transcription start
EVM0019255.1	TATA-box	TATA	1574	4	-	Arabidopsis thaliana	core promoter element around -30 of transcription start
EVM0019255.1	TATA-box	TATACA	1651	6	-	Helianthus annuus	core promoter element around -30 of transcription start
EVM0019255.1	TATA-box	TATA	1653	4	-	Arabidopsis thaliana	core promoter element around -30 of transcription start
EVM0019255.1	TATA-box	TATAA	1658	5	-	Arabidopsis thaliana	core promoter element around -30 of transcription start
EVM0019255.1	TATA-box	TATA	1659	4	-	Arabidopsis thaliana	core promoter element around -30 of transcription start
EVM0019255.1	TATA-box	TATATA	1664	6	-	Arabidopsis thaliana	core promoter element around -30 of transcription start
EVM0019255.1	TATA-box	ATATAT	1665	6	-	Brassica napus	core promoter element around -30 of transcription start
EVM0019255.1	TATA-box	TATA	1666	4	-	Arabidopsis thaliana	core promoter element around -30 of transcription start
EVM0019255.1	TATA-box	TATA	1750	4	-	Arabidopsis thaliana	core promoter element around -30 of transcription start
EVM0019255.1	TATA-box	TATAA	1795	5	-	Arabidopsis thaliana	core promoter element around -30 of transcription start
EVM0019255.1	TATA-box	TATA	1796	4	-	Arabidopsis thaliana	core promoter element around -30 of transcription start
EVM0019255.1	TATA-box	TATAAAT	1900	7	-	Brassica juncea	core promoter element around -30 of transcription start
EVM0019255.1	TATA-box	TATAAA	1901	6	-	Helianthus annuus	core promoter element around -30 of transcription start
EVM0019255.1	TATA-box	TATAA	1902	5	-	Arabidopsis thaliana	core promoter element around -30 of transcription start
EVM0019255.1	TATA-box	TATA	1903	4	-	Arabidopsis thaliana	core promoter element around -30 of transcription start
EVM0019255.1	TATA-box	TATA	1926	4	-	Arabidopsis thaliana	core promoter element around -30 of transcription start
EVM0019255.1	ABRE	ACGTG	548	5	-	Arabidopsis thaliana	cis-acting element involved in the abscisic acid responsiveness
EVM0019255.1	ABRE	CACGTG	798	6	+	Arabidopsis thaliana	cis-acting element involved in the abscisic acid responsiveness
EVM0019255.1	ABRE	ACGTG	799	5	+	Arabidopsis thaliana	cis-acting element involved in the abscisic acid responsiveness
EVM0019255.1	ABRE	CACGTG	1320	6	-	Arabidopsis thaliana	cis-acting element involved in the abscisic acid responsiveness
EVM0019255.1	ABRE	ACGTG	1321	5	+	Arabidopsis thaliana	cis-acting element involved in the abscisic acid responsiveness
EVM0019255.1	TGACG-motif	TGACG	1356	5	+	Hordeum vulgare	cis-acting regulatory element involved in the MeJA-responsiveness
EVM0019255.1	MYB	CAACCA	41	6	-	Arabidopsis thaliana
EVM0019255.1	AT~TATA-box	TATATA	323	6	+	Arabidopsis thaliana
EVM0019255.1	AT~TATA-box	TATATA	585	6	+	Arabidopsis thaliana
EVM0019255.1	AT~TATA-box	TATATA	1664	6	-	Arabidopsis thaliana
EVM0019255.1		motif_sequence	2	4	-	organism	short_function
EVM0019255.1		motif_sequence	6	4	+	organism	short_function
EVM0019255.1		motif_sequence	46	4	-	organism	short_function
EVM0019255.1		motif_sequence	63	4	-	organism	short_function
EVM0019255.1		motif_sequence	74	4	+	organism	short_function
EVM0019255.1		motif_sequence	76	4	-	organism	short_function
EVM0019255.1		motif_sequence	168	4	+	organism	short_function
EVM0019255.1		motif_sequence	208	4	+	organism	short_function
EVM0019255.1		motif_sequence	277	4	+	organism	short_function
EVM0019255.1		motif_sequence	529	4	-	organism	short_function
EVM0019255.1		motif_sequence	803	4	-	organism	short_function
EVM0019255.1		motif_sequence	995	4	-	organism	short_function
EVM0019255.1		motif_sequence	1463	4	-	organism	short_function
EVM0019255.1		motif_sequence	1882	4	+	organism	short_function
EVM0019255.1		motif_sequence	1947	4	+	organism	short_function
EVM0019255.1		motif_sequence	1963	4	+	organism	short_function
EVM0019255.1		motif_sequence	1990	4	+	organism	short_function
EVM0019255.1	MYC	CATTTG	55	6	-	Arabidopsis thaliana
EVM0019255.1	MYC	CATTTG	648	6	-	Arabidopsis thaliana
EVM0019255.1	Box 4	ATTAAT	958	6	+	Petroselinum crispum	part of a conserved DNA module involved in light responsiveness
EVM0019255.1	Box 4	ATTAAT	1288	6	-	Petroselinum crispum	part of a conserved DNA module involved in light responsiveness
EVM0019255.1	Box 4	ATTAAT	1600	6	-	Petroselinum crispum	part of a conserved DNA module involved in light responsiveness
EVM0019255.1	CAAT-box	CAAAT	55	5	+	Pisum sativum	common cis-acting element in promoter and enhancer regions
EVM0019255.1	CAAT-box	CAAT	82	4	-	Nicotiana glutinosa
EVM0019255.1	CAAT-box	CAAT	166	4	+	Nicotiana glutinosa
EVM0019255.1	CAAT-box	CAAT	259	4	+	Nicotiana glutinosa
EVM0019255.1	CAAT-box	CCAAT	281	5	+	Arabidopsis thaliana	common cis-acting element in promoter and enhancer regions
EVM0019255.1	CAAT-box	CAAT	282	4	+	Nicotiana glutinosa
EVM0019255.1	CAAT-box	CCAAT	308	5	-	Arabidopsis thaliana	common cis-acting element in promoter and enhancer regions
EVM0019255.1	CAAT-box	CCAAT	317	5	-	Arabidopsis thaliana	common cis-acting element in promoter and enhancer regions
EVM0019255.1	CAAT-box	CAAT	387	4	+	Nicotiana glutinosa
EVM0019255.1	CAAT-box	CAAAT	389	5	-	Pisum sativum	common cis-acting element in promoter and enhancer regions
EVM0019255.1	CAAT-box	CAAAT	436	5	-	Pisum sativum	common cis-acting element in promoter and enhancer regions
EVM0019255.1	CAAT-box	CAAT	443	4	-	Nicotiana glutinosa
EVM0019255.1	CAAT-box	CCAAT	538	5	+	Arabidopsis thaliana	common cis-acting element in promoter and enhancer regions
EVM0019255.1	CAAT-box	CAAT	539	4	+	Nicotiana glutinosa
EVM0019255.1	CAAT-box	CAAT	565	4	+	Nicotiana glutinosa
EVM0019255.1	CAAT-box	CCAAT	590	5	-	Arabidopsis thaliana	common cis-acting element in promoter and enhancer regions
EVM0019255.1	CAAT-box	CAAT	639	4	+	Nicotiana glutinosa
EVM0019255.1	CAAT-box	CAAAT	648	5	+	Pisum sativum	common cis-acting element in promoter and enhancer regions
EVM0019255.1	CAAT-box	CAAT	669	4	+	Nicotiana glutinosa
EVM0019255.1	CAAT-box	CAAT	681	4	+	Nicotiana glutinosa
EVM0019255.1	CAAT-box	CAAT	788	4	+	Nicotiana glutinosa
EVM0019255.1	CAAT-box	CAAAT	850	5	+	Pisum sativum	common cis-acting element in promoter and enhancer regions
EVM0019255.1	CAAT-box	CAAAT	881	5	+	Pisum sativum	common cis-acting element in promoter and enhancer regions
EVM0019255.1	CAAT-box	CAAT	889	4	-	Nicotiana glutinosa
EVM0019255.1	CAAT-box	CAAT	926	4	-	Nicotiana glutinosa
EVM0019255.1	CAAT-box	CAAAT	966	5	-	Pisum sativum	common cis-acting element in promoter and enhancer regions
EVM0019255.1	CAAT-box	CAAAT	1002	5	-	Pisum sativum	common cis-acting element in promoter and enhancer regions
EVM0019255.1	CAAT-box	CAAAT	1092	5	+	Pisum sativum	common cis-acting element in promoter and enhancer regions
EVM0019255.1	CAAT-box	CAAT	1108	4	+	Nicotiana glutinosa
EVM0019255.1	CAAT-box	CAAT	1140	4	+	Nicotiana glutinosa
EVM0019255.1	CAAT-box	CAAT	1172	4	+	Nicotiana glutinosa
EVM0019255.1	CAAT-box	CAAT	1217	4	+	Nicotiana glutinosa
EVM0019255.1	CAAT-box	CAAT	1292	4	-	Nicotiana glutinosa
EVM0019255.1	CAAT-box	CAAT	1340	4	-	Nicotiana glutinosa
EVM0019255.1	CAAT-box	CAAT	1347	4	+	Nicotiana glutinosa
EVM0019255.1	CAAT-box	CAAT	1424	4	+	Nicotiana glutinosa
EVM0019255.1	CAAT-box	CAAT	1452	4	+	Nicotiana glutinosa
EVM0019255.1	CAAT-box	CAAT	1509	4	-	Nicotiana glutinosa
EVM0019255.1	CAAT-box	CAAAT	1591	5	-	Pisum sativum	common cis-acting element in promoter and enhancer regions
EVM0019255.1	CAAT-box	CCAAT	1719	5	-	Arabidopsis thaliana	common cis-acting element in promoter and enhancer regions
EVM0019255.1	CAAT-box	CAAT	1734	4	-	Nicotiana glutinosa
EVM0019255.1	CAAT-box	CAAT	1838	4	+	Nicotiana glutinosa
EVM0019255.1	CAAT-box	CCAAT	1897	5	+	Arabidopsis thaliana	common cis-acting element in promoter and enhancer regions
EVM0019255.1	CAAT-box	CAAT	1898	4	+	Nicotiana glutinosa
EVM0019255.1	GATA-motif	AAGGATAAGG	341	9	-	Solanum tuberosum	part of a light responsive element
EVM0019255.1	as-1	TGACG	1356	5	+	Arabidopsis thaliana
EVM0019255.1	Unnamed__4	CTCC	8	4	+	Petroselinum hortense
EVM0019255.1	Unnamed__4	CTCC	46	4	-	Petroselinum hortense
EVM0019255.1	Unnamed__4	CTCC	131	4	+	Petroselinum hortense
EVM0019255.1	Unnamed__4	CTCC	279	4	+	Petroselinum hortense
EVM0019255.1	Unnamed__4	CTCC	1870	4	+	Petroselinum hortense
EVM0019255.1	Unnamed__4	CTCC	1949	4	+	Petroselinum hortense
EVM0019255.1	Unnamed__4	CTCC	1987	4	+	Petroselinum hortense
EVM0019255.1	ARE	AAACCA	947	6	-	Zea mays	cis-acting regulatory element essential for the anaerobic induction
EVM0019255.1	ARE	AAACCA	1769	6	+	Zea mays	cis-acting regulatory element essential for the anaerobic induction
EVM0019255.1	MYB recognition site	CCGTTG	158	6	+	Arabidopsis thaliana
EVM0019255.1	MYB recognition site	CCGTTG	934	6	+	Arabidopsis thaliana
EVM0019255.1	I-box	GTATAAGGCC	235	9	-	Larix laricina	part of a light responsive element
EVM0019255.1	Unnamed__6	taTAAATATct	691	10	-	Zea mays
EVM0019255.1	TCT-motif	TCTTAC	424	6	+	Arabidopsis thaliana	part of a light responsive element
EVM0019255.1	TCT-motif	TCTTAC	1982	6	+	Arabidopsis thaliana	part of a light responsive element
EVM0019255.1	LTR	CCGAAA	193	6	-	Hordeum vulgare	cis-acting element involved in low-temperature responsiveness
EVM0021198.1	TCA	TCATCTTCAT	13	9	+	Pisum sativum
EVM0021198.1	TCA	TCATCTTCAT	1939	9	+	Pisum sativum
EVM0021198.1	ATCT-motif	AATCTAATCC	407	9	+	Pisum sativum	part of a conserved DNA module involved in light responsiveness
EVM0021198.1	Unnamed__1	CGTGG	396	5	+	Zea mays
EVM0021198.1	Unnamed__1	CGTGG	1042	5	-	Zea mays
EVM0021198.1	Unnamed__1	CGTGG	1209	5	+	Zea mays
EVM0021198.1	Unnamed__1	CGTGG	1297	5	+	Zea mays
EVM0021198.1	Unnamed__1	CGTGG	1305	5	+	Zea mays
EVM0021198.1	Unnamed__1	CGTGG	1834	5	-	Zea mays
EVM0021198.1	circadian	CAAAGATATC	537	9	-	Lycopersicon esculentum	cis-acting regulatory element involved in circadian control
EVM0021198.1	G-box	CACGTC	783	6	+	Zea mays	cis-acting regulatory element involved in light responsiveness
EVM0021198.1	G-box	CACGAC	1295	6	-	Zea mays	cis-acting regulatory element involved in light responsiveness
EVM0021198.1	G-box	TAAACGTG	1835	8	-	Brassica oleracea	cis-acting regulatory element involved in light responsiveness
EVM0021198.1	CGTCA-motif	CGTCA	96	5	-	Hordeum vulgare	cis-acting regulatory element involved in the MeJA-responsiveness
EVM0021198.1	G-Box	CACGTT	1278	6	-	Pisum sativum	cis-acting regulatory element involved in light responsiveness
EVM0021198.1	G-Box	CACGTT	1835	6	+	Pisum sativum	cis-acting regulatory element involved in light responsiveness
EVM0021198.1	MRE	AACCTAA	558	7	-	Petroselinum crispum	MYB binding site involved in light responsiveness
EVM0021198.1	CAT-box	GCCACT	1628	6	-	Arabidopsis thaliana	cis-acting regulatory element related to meristem expression
EVM0021198.1	GA-motif	ATAGATAA	462	8	-	Arabidopsis thaliana	part of a light responsive element
EVM0021198.1	Unnamed__2	AACCTAACCT	555	9	-	Petroselinum hortense
EVM0021198.1	I-box	atGATAAGGTC	1047	10	+	Helianthus annuus	part of a light responsive element
EVM0021198.1	ARE	AAACCA	724	6	-	Zea mays	cis-acting regulatory element essential for the anaerobic induction
EVM0021198.1	ARE	AAACCA	1513	6	+	Zea mays	cis-acting regulatory element essential for the anaerobic induction
EVM0021198.1	W box	TTGACC	445	6	-	Arabidopsis thaliana
EVM0021198.1	Unnamed__6	taTAAATATct	1068	10	+	Zea mays
EVM0021198.1	Unnamed__6	taTAAATATct	1234	10	-	Zea mays
EVM0021198.1	Myb	TAACTG	455	6	-	Arabidopsis thaliana
EVM0021198.1	TATA	TATAAAAT	487	8	+	Arabidopsis thaliana
EVM0021198.1	TATA	TATAAAAT	862	8	+	Arabidopsis thaliana
EVM0021198.1	TATA-box	TATA	1	4	+	Arabidopsis thaliana	core promoter element around -30 of transcription start
EVM0021198.1	TATA-box	TACAAAA	54	7	+	Oryza sativa	core promoter element around -30 of transcription start
EVM0021198.1	TATA-box	TATAA	263	5	-	Arabidopsis thaliana	core promoter element around -30 of transcription start
EVM0021198.1	TATA-box	TATA	264	4	+	Arabidopsis thaliana	core promoter element around -30 of transcription start
EVM0021198.1	TATA-box	TATA	348	4	+	Arabidopsis thaliana	core promoter element around -30 of transcription start
EVM0021198.1	TATA-box	TATA	439	4	+	Arabidopsis thaliana	core promoter element around -30 of transcription start
EVM0021198.1	TATA-box	ATTATA	483	6	+	Brassica napus	core promoter element around -30 of transcription start
EVM0021198.1	TATA-box	TATATAA	484	7	-	Arabidopsis thaliana	core promoter element around -30 of transcription start
EVM0021198.1	TATA-box	TATATA	485	6	+	Arabidopsis thaliana	core promoter element around -30 of transcription start
EVM0021198.1	TATA-box	ATATAA	486	6	+	Brassica oleracea	core promoter element around -30 of transcription start
EVM0021198.1	TATA-box	TATA	487	4	+	Arabidopsis thaliana	core promoter element around -30 of transcription start
EVM0021198.1	TATA-box	ATATAT	507	6	+	Brassica napus	core promoter element around -30 of transcription start
EVM0021198.1	TATA-box	TATATA	508	6	+	Arabidopsis thaliana	core promoter element around -30 of transcription start
EVM0021198.1	TATA-box	ATATAT	509	6	+	Brassica napus	core promoter element around -30 of transcription start
EVM0021198.1	TATA-box	TATA	510	4	+	Arabidopsis thaliana	core promoter element around -30 of transcription start
EVM0021198.1	TATA-box	ATATAT	518	6	+	Brassica napus	core promoter element around -30 of transcription start
EVM0021198.1	TATA-box	TATATA	519	6	+	Arabidopsis thaliana	core promoter element around -30 of transcription start
EVM0021198.1	TATA-box	ATATAA	520	6	+	Brassica oleracea	core promoter element around -30 of transcription start
EVM0021198.1	TATA-box	TATA	521	4	+	Arabidopsis thaliana	core promoter element around -30 of transcription start
EVM0021198.1	TATA-box	ATATAT	538	6	+	Brassica napus	core promoter element around -30 of transcription start
EVM0021198.1	TATA-box	TATA	539	4	+	Arabidopsis thaliana	core promoter element around -30 of transcription start
EVM0021198.1	TATA-box	ATATAT	567	6	+	Brassica napus	core promoter element around -30 of transcription start
EVM0021198.1	TATA-box	TATATA	568	6	+	Arabidopsis thaliana	core promoter element around -30 of transcription start
EVM0021198.1	TATA-box	ATATAT	569	6	+	Brassica napus	core promoter element around -30 of transcription start
EVM0021198.1	TATA-box	TATA	570	4	+	Arabidopsis thaliana	core promoter element around -30 of transcription start
EVM0021198.1	TATA-box	ATATAT	597	6	+	Brassica napus	core promoter element around -30 of transcription start
EVM0021198.1	TATA-box	TATATA	598	6	+	Arabidopsis thaliana	core promoter element around -30 of transcription start
EVM0021198.1	TATA-box	ATATAT	599	6	+	Brassica napus	core promoter element around -30 of transcription start
EVM0021198.1	TATA-box	TATA	600	4	+	Arabidopsis thaliana	core promoter element around -30 of transcription start
EVM0021198.1	TATA-box	TATA	630	4	+	Arabidopsis thaliana	core promoter element around -30 of transcription start
EVM0021198.1	TATA-box	TATATA	774	6	+	Arabidopsis thaliana	core promoter element around -30 of transcription start
EVM0021198.1	TATA-box	ATATAA	775	6	+	Brassica oleracea	core promoter element around -30 of transcription start
EVM0021198.1	TATA-box	TATA	776	4	+	Arabidopsis thaliana	core promoter element around -30 of transcription start
EVM0021198.1	TATA-box	TACAAAA	810	7	-	Oryza sativa	core promoter element around -30 of transcription start
EVM0021198.1	TATA-box	ATATAA	861	6	+	Brassica oleracea	core promoter element around -30 of transcription start
EVM0021198.1	TATA-box	TATA	862	4	+	Arabidopsis thaliana	core promoter element around -30 of transcription start
EVM0021198.1	TATA-box	ATTATA	923	6	+	Brassica napus	core promoter element around -30 of transcription start
EVM0021198.1	TATA-box	TATAA	924	5	-	Arabidopsis thaliana	core promoter element around -30 of transcription start
EVM0021198.1	TATA-box	TATA	925	4	+	Arabidopsis thaliana	core promoter element around -30 of transcription start
EVM0021198.1	TATA-box	TATAAGAA	990	8	-	Zea mays	core promoter element around -30 of transcription start
EVM0021198.1	TATA-box	ccTATAAAaa	992	9	+	Arabidopsis thaliana	core promoter element around -30 of transcription start
EVM0021198.1	TATA-box	TATAA	993	5	-	Arabidopsis thaliana	core promoter element around -30 of transcription start
EVM0021198.1	TATA-box	TATA	994	4	+	Arabidopsis thaliana	core promoter element around -30 of transcription start
EVM0021198.1	TATA-box	TATAAATA	1064	8	-	Daucus carota	core promoter element around -30 of transcription start
EVM0021198.1	TATA-box	TATAAAT	1065	7	-	Brassica juncea	core promoter element around -30 of transcription start
EVM0021198.1	TATA-box	TATAAA	1066	6	-	Helianthus annuus	core promoter element around -30 of transcription start
EVM0021198.1	TATA-box	TATAA	1067	5	-	Arabidopsis thaliana	core promoter element around -30 of transcription start
EVM0021198.1	TATA-box	TATA	1068	4	-	Arabidopsis thaliana	core promoter element around -30 of transcription start
EVM0021198.1	TATA-box	TATATA	1095	6	-	Arabidopsis thaliana	core promoter element around -30 of transcription start
EVM0021198.1	TATA-box	ATATAT	1096	6	-	Brassica napus	core promoter element around -30 of transcription start
EVM0021198.1	TATA-box	TATA	1097	4	-	Arabidopsis thaliana	core promoter element around -30 of transcription start
EVM0021198.1	TATA-box	ATTATA	1105	6	+	Brassica napus	core promoter element around -30 of transcription start
EVM0021198.1	TATA-box	TATAA	1106	5	-	Arabidopsis thaliana	core promoter element around -30 of transcription start
EVM0021198.1	TATA-box	TATA	1107	4	-	Arabidopsis thaliana	core promoter element around -30 of transcription start
EVM0021198.1	TATA-box	TATAA	1132	5	-	Arabidopsis thaliana	core promoter element around -30 of transcription start
EVM0021198.1	TATA-box	TATA	1133	4	-	Arabidopsis thaliana	core promoter element around -30 of transcription start
EVM0021198.1	TATA-box	TATAAA	1200	6	-	Helianthus annuus	core promoter element around -30 of transcription start
EVM0021198.1	TATA-box	TATAA	1201	5	-	Arabidopsis thaliana	core promoter element around -30 of transcription start
EVM0021198.1	TATA-box	TATA	1202	4	-	Arabidopsis thaliana	core promoter element around -30 of transcription start
EVM0021198.1	TATA-box	taTATAAAtc	1237	9	-	Arabidopsis thaliana	core promoter element around -30 of transcription start
EVM0021198.1	TATA-box	TATAAAT	1238	7	-	Brassica juncea	core promoter element around -30 of transcription start
EVM0021198.1	TATA-box	TATAAA	1239	6	-	Helianthus annuus	core promoter element around -30 of transcription start
EVM0021198.1	TATA-box	TATATAA	1240	7	-	Arabidopsis thaliana	core promoter element around -30 of transcription start
EVM0021198.1	TATA-box	TATATA	1241	6	-	Arabidopsis thaliana	core promoter element around -30 of transcription start
EVM0021198.1	TATA-box	ATATAT	1242	6	-	Brassica napus	core promoter element around -30 of transcription start
EVM0021198.1	TATA-box	TATA	1243	4	-	Arabidopsis thaliana	core promoter element around -30 of transcription start
EVM0021198.1	TATA-box	ATATAT	1262	6	-	Brassica napus	core promoter element around -30 of transcription start
EVM0021198.1	TATA-box	TATATA	1263	6	-	Arabidopsis thaliana	core promoter element around -30 of transcription start
EVM0021198.1	TATA-box	ATATAT	1264	6	-	Brassica napus	core promoter element around -30 of transcription start
EVM0021198.1	TATA-box	TATA	1265	4	-	Arabidopsis thaliana	core promoter element around -30 of transcription start
EVM0021198.1	TATA-box	TATA	1287	4	-	Arabidopsis thaliana	core promoter element around -30 of transcription start
EVM0021198.1	TATA-box	TATACA	1377	6	-	Helianthus annuus	core promoter element around -30 of transcription start
EVM0021198.1	TATA-box	TATATA	1379	6	-	Arabidopsis thaliana	core promoter element around -30 of transcription start
EVM0021198.1	TATA-box	ATATAT	1380	6	-	Brassica napus	core promoter element around -30 of transcription start
EVM0021198.1	TATA-box	TATA	1381	4	-	Arabidopsis thaliana	core promoter element around -30 of transcription start
EVM0021198.1	TATA-box	ATTATA	1387	6	+	Brassica napus	core promoter element around -30 of transcription start
EVM0021198.1	TATA-box	TATAA	1388	5	-	Arabidopsis thaliana	core promoter element around -30 of transcription start
EVM0021198.1	TATA-box	TATA	1389	4	-	Arabidopsis thaliana	core promoter element around -30 of transcription start
EVM0021198.1	TATA-box	ATATAT	1418	6	-	Brassica napus	core promoter element around -30 of transcription start
EVM0021198.1	TATA-box	TATA	1419	4	-	Arabidopsis thaliana	core promoter element around -30 of transcription start
EVM0021198.1	TATA-box	tcTATAAATAgg	1433	11	-	Nicotiana tabacum	core promoter element around -30 of transcription start
EVM0021198.1	TATA-box	TATAAATA	1435	8	-	Daucus carota	core promoter element around -30 of transcription start
EVM0021198.1	TATA-box	TATAAAT	1436	7	-	Brassica juncea	core promoter element around -30 of transcription start
EVM0021198.1	TATA-box	TATAAA	1437	6	-	Helianthus annuus	core promoter element around -30 of transcription start
EVM0021198.1	TATA-box	TATAA	1438	5	-	Arabidopsis thaliana	core promoter element around -30 of transcription start
EVM0021198.1	TATA-box	TATA	1439	4	-	Arabidopsis thaliana	core promoter element around -30 of transcription start
EVM0021198.1	TATA-box	ATATAT	1652	6	-	Brassica napus	core promoter element around -30 of transcription start
EVM0021198.1	TATA-box	TATATA	1653	6	-	Arabidopsis thaliana	core promoter element around -30 of transcription start
EVM0021198.1	TATA-box	ATATAA	1654	6	+	Brassica oleracea	core promoter element around -30 of transcription start
EVM0021198.1	TATA-box	TATA	1655	4	-	Arabidopsis thaliana	core promoter element around -30 of transcription start
EVM0021198.1	TATA-box	TATAAA	1661	6	-	Helianthus annuus	core promoter element around -30 of transcription start
EVM0021198.1	TATA-box	TATAA	1662	5	-	Arabidopsis thaliana	core promoter element around -30 of transcription start
EVM0021198.1	TATA-box	TATA	1663	4	-	Arabidopsis thaliana	core promoter element around -30 of transcription start
EVM0021198.1	TATA-box	ATATAA	1745	6	+	Brassica oleracea	core promoter element around -30 of transcription start
EVM0021198.1	TATA-box	TATA	1746	4	-	Arabidopsis thaliana	core promoter element around -30 of transcription start
EVM0021198.1	TATA-box	TATATAA	1752	7	-	Arabidopsis thaliana	core promoter element around -30 of transcription start
EVM0021198.1	TATA-box	TATATA	1753	6	-	Arabidopsis thaliana	core promoter element around -30 of transcription start
EVM0021198.1	TATA-box	TATA	1755	4	-	Arabidopsis thaliana	core promoter element around -30 of transcription start
EVM0021198.1	TATA-box	TACAAAA	1757	7	+	Oryza sativa	core promoter element around -30 of transcription start
EVM0021198.1	ABRE	ACGTG	783	5	-	Arabidopsis thaliana	cis-acting element involved in the abscisic acid responsiveness
EVM0021198.1	ABRE	ACGTG	1279	5	+	Arabidopsis thaliana	cis-acting element involved in the abscisic acid responsiveness
EVM0021198.1	ABRE	GCCGCGTGGC	1301	9	+	Oryza sativa	cis-acting element involved in the abscisic acid responsiveness
EVM0021198.1	ABRE	ACGTG	1835	5	-	Arabidopsis thaliana	cis-acting element involved in the abscisic acid responsiveness
EVM0021198.1	MYB	TAACCA	155	6	+	Arabidopsis thaliana
EVM0021198.1	MYB	TAACCA	1033	6	+	Arabidopsis thaliana
EVM0021198.1	MYB	CAACCA	1116	6	-	Arabidopsis thaliana
EVM0021198.1	TGACG-motif	TGACG	96	5	+	Hordeum vulgare	cis-acting regulatory element involved in the MeJA-responsiveness
EVM0021198.1	AT~TATA-box	TATATA	485	6	+	Arabidopsis thaliana
EVM0021198.1	AT~TATA-box	TATATA	508	6	+	Arabidopsis thaliana
EVM0021198.1	AT~TATA-box	TATATA	519	6	+	Arabidopsis thaliana
EVM0021198.1	AT~TATA-box	TATATA	568	6	+	Arabidopsis thaliana
EVM0021198.1	AT~TATA-box	TATATA	598	6	+	Arabidopsis thaliana
EVM0021198.1	AT~TATA-box	TATATA	774	6	+	Arabidopsis thaliana
EVM0021198.1	AT~TATA-box	TATATA	1095	6	-	Arabidopsis thaliana
EVM0021198.1	AT~TATA-box	TATATAAA	1239	8	-	Arabidopsis thaliana
EVM0021198.1	AT~TATA-box	TATATA	1241	6	-	Arabidopsis thaliana
EVM0021198.1	AT~TATA-box	TATATA	1263	6	-	Arabidopsis thaliana
EVM0021198.1	AT~TATA-box	TATATA	1379	6	-	Arabidopsis thaliana
EVM0021198.1	AT~TATA-box	TATATA	1653	6	-	Arabidopsis thaliana
EVM0021198.1	AT~TATA-box	TATATA	1753	6	-	Arabidopsis thaliana
EVM0021198.1	MYB-like sequence	TAACCA	155	6	+	Arabidopsis thaliana
EVM0021198.1	MYB-like sequence	TAACCA	1033	6	+	Arabidopsis thaliana
EVM0021198.1		motif_sequence	15	4	+	organism	short_function
EVM0021198.1		motif_sequence	140	4	+	organism	short_function
EVM0021198.1		motif_sequence	253	4	+	organism	short_function
EVM0021198.1		motif_sequence	422	4	-	organism	short_function
EVM0021198.1		motif_sequence	960	4	-	organism	short_function
EVM0021198.1		motif_sequence	1547	4	+	organism	short_function
EVM0021198.1		motif_sequence	1632	4	-	organism	short_function
EVM0021198.1		motif_sequence	1693	4	-	organism	short_function
EVM0021198.1		motif_sequence	1698	4	-	organism	short_function
EVM0021198.1		motif_sequence	1925	4	+	organism	short_function
EVM0021198.1	GT1-motif	GGTTAA	154	6	-	Arabidopsis thaliana	light responsive element
EVM0021198.1	GT1-motif	GGTTAAT	1427	7	-	Avena sativa	light responsive element
EVM0021198.1	GT1-motif	GGTTAA	1428	6	-	Arabidopsis thaliana	light responsive element
EVM0021198.1	MYC	CATGTG	28	6	-	Arabidopsis thaliana
EVM0021198.1	MYC	CATGTG	92	6	-	Arabidopsis thaliana
EVM0021198.1	MYC	CATTTG	405	6	-	Arabidopsis thaliana
EVM0021198.1	MYC	CATGTG	799	6	-	Arabidopsis thaliana
EVM0021198.1	MYC	CATTTG	1479	6	+	Arabidopsis thaliana
EVM0021198.1	WUN-motif	CAATTACAT	603	9	-	Nicotiana glutinosa
EVM0021198.1	TC-rich repeats	ATTCTCTAAC	853	9	-	Nicotiana tabacum	cis-acting element involved in defense and stress responsiveness
EVM0021198.1	Box 4	ATTAAT	362	6	+	Petroselinum crispum	part of a conserved DNA module involved in light responsiveness
EVM0021198.1	Box 4	ATTAAT	578	6	+	Petroselinum crispum	part of a conserved DNA module involved in light responsiveness
EVM0021198.1	Box 4	ATTAAT	1806	6	-	Petroselinum crispum	part of a conserved DNA module involved in light responsiveness
EVM0021198.1	CAAT-box	CAAAT	50	5	+	Pisum sativum	common cis-acting element in promoter and enhancer regions
EVM0021198.1	CAAT-box	CAAT	63	4	+	Nicotiana glutinosa
EVM0021198.1	CAAT-box	CAAAT	76	5	+	Pisum sativum	common cis-acting element in promoter and enhancer regions
EVM0021198.1	CAAT-box	CAAT	148	4	+	Nicotiana glutinosa
EVM0021198.1	CAAT-box	CCAAT	171	5	+	Arabidopsis thaliana	common cis-acting element in promoter and enhancer regions
EVM0021198.1	CAAT-box	CAAT	172	4	+	Nicotiana glutinosa
EVM0021198.1	CAAT-box	CAAT	185	4	+	Nicotiana glutinosa
EVM0021198.1	CAAT-box	CAAAT	203	5	-	Pisum sativum	common cis-acting element in promoter and enhancer regions
EVM0021198.1	CAAT-box	CAAT	212	4	+	Nicotiana glutinosa
EVM0021198.1	CAAT-box	CAAAT	228	5	+	Pisum sativum	common cis-acting element in promoter and enhancer regions
EVM0021198.1	CAAT-box	CCAAT	235	5	+	Arabidopsis thaliana	common cis-acting element in promoter and enhancer regions
EVM0021198.1	CAAT-box	CAAT	236	4	+	Nicotiana glutinosa
EVM0021198.1	CAAT-box	CAAT	258	4	+	Nicotiana glutinosa
EVM0021198.1	CAAT-box	CAAT	305	4	+	Nicotiana glutinosa
EVM0021198.1	CAAT-box	CAAT	314	4	+	Nicotiana glutinosa
EVM0021198.1	CAAT-box	CCAAT	338	5	+	Arabidopsis thaliana	common cis-acting element in promoter and enhancer regions
EVM0021198.1	CAAT-box	CAAT	339	4	+	Nicotiana glutinosa
EVM0021198.1	CAAT-box	CAAT	375	4	-	Nicotiana glutinosa
EVM0021198.1	CAAT-box	CAAAT	405	5	+	Pisum sativum	common cis-acting element in promoter and enhancer regions
EVM0021198.1	CAAT-box	CAAT	426	4	-	Nicotiana glutinosa
EVM0021198.1	CAAT-box	CAAT	448	4	+	Nicotiana glutinosa
EVM0021198.1	CAAT-box	CAAAT	542	5	-	Pisum sativum	common cis-acting element in promoter and enhancer regions
EVM0021198.1	CAAT-box	CAAT	547	4	+	Nicotiana glutinosa
EVM0021198.1	CAAT-box	CAAT	608	4	-	Nicotiana glutinosa
EVM0021198.1	CAAT-box	CAAT	641	4	-	Nicotiana glutinosa
EVM0021198.1	CAAT-box	CAAAT	645	5	-	Pisum sativum	common cis-acting element in promoter and enhancer regions
EVM0021198.1	CAAT-box	CAAT	671	4	-	Nicotiana glutinosa
EVM0021198.1	CAAT-box	CAAT	702	4	-	Nicotiana glutinosa
EVM0021198.1	CAAT-box	CAAT	822	4	-	Nicotiana glutinosa
EVM0021198.1	CAAT-box	CAAT	898	4	+	Nicotiana glutinosa
EVM0021198.1	CAAT-box	CAAAT	969	5	+	Pisum sativum	common cis-acting element in promoter and enhancer regions
EVM0021198.1	CAAT-box	CCAAT	1029	5	+	Arabidopsis thaliana	common cis-acting element in promoter and enhancer regions
EVM0021198.1	CAAT-box	CAAT	1030	4	+	Nicotiana glutinosa
EVM0021198.1	CAAT-box	CCAAT	1036	5	+	Arabidopsis thaliana	common cis-acting element in promoter and enhancer regions
EVM0021198.1	CAAT-box	CAAT	1037	4	+	Nicotiana glutinosa
EVM0021198.1	CAAT-box	CAAAT	1447	5	+	Pisum sativum	common cis-acting element in promoter and enhancer regions
EVM0021198.1	CAAT-box	CAAAT	1480	5	-	Pisum sativum	common cis-acting element in promoter and enhancer regions
EVM0021198.1	CAAT-box	CAAT	1560	4	+	Nicotiana glutinosa
EVM0021198.1	CAAT-box	CAAAT	1615	5	-	Pisum sativum	common cis-acting element in promoter and enhancer regions
EVM0021198.1	CAAT-box	CAAT	1690	4	-	Nicotiana glutinosa
EVM0021198.1	CAAT-box	CAAT	1718	4	-	Nicotiana glutinosa
EVM0021198.1	CAAT-box	CCAAT	1922	5	+	Arabidopsis thaliana	common cis-acting element in promoter and enhancer regions
EVM0021198.1	CAAT-box	CAAT	1923	4	+	Nicotiana glutinosa
EVM0021198.1	GATA-motif	AAGATAAGATT	259	10	-	Arabidopsis thaliana	part of a light responsive element
EVM0021198.1	GATA-motif	GATAGGA	869	7	-	Arabidopsis thaliana	part of a light responsive element
EVM0021198.1	as-1	TGACG	96	5	+	Arabidopsis thaliana
EVM0021765.1	O2-site	GATGATGTGG	644	9	+	Zea mays	cis-acting regulatory element involved in zein metabolism regulation
EVM0021765.1	Myc	TCTCTTA	992	7	-	Arabidopsis thaliana
EVM0021765.1	STRE	AGGGG	819	5	+	Arabidopsis thaliana
EVM0021765.1	MRE	AACCTAA	541	7	-	Petroselinum crispum	MYB binding site involved in light responsiveness
EVM0021765.1	ABRE4	CACGTA	1219	6	+	Zea mays
EVM0021765.1	G-box	TAACACGTAG	48	9	+	Brassica oleracea	cis-acting regulatory element involved in light responsiveness
EVM0021765.1	G-box	TACGTG	1219	6	-	Arabidopsis thaliana	cis-acting regulatory element involved in light responsiveness
EVM0021765.1	chs-CMA1a	TTACTTAA	259	8	-	Daucus carota	part of a light responsive element
EVM0021765.1	TGA-element	AACGAC	175	6	+	Brassica oleracea	auxin-responsive element
EVM0021765.1	TGA-element	AACGAC	602	6	+	Brassica oleracea	auxin-responsive element
EVM0021765.1	TGA-element	AACGAC	1069	6	-	Brassica oleracea	auxin-responsive element
EVM0021765.1	TGA-element	AACGAC	1344	6	+	Brassica oleracea	auxin-responsive element
EVM0021765.1	Unnamed__1	CGTGG	510	5	+	Zea mays
EVM0021765.1	CCAAT-box	CAACGG	2	6	-	Hordeum vulgare	MYBHv1 binding site
EVM0021765.1	3-AF1 binding site	TAAGAGAGGAA	841	10	+	Solanum tuberosum	light responsive element
EVM0021765.1	3-AF1 binding site	TAAGAGAGGAA	992	10	+	Solanum tuberosum	light responsive element
EVM0021765.1	GATA-motif	AAGGATAAGG	201	9	+	Solanum tuberosum	part of a light responsive element
EVM0021765.1	Unnamed__4	CTCC	234	4	-	Petroselinum hortense
EVM0021765.1	Unnamed__4	CTCC	246	4	-	Petroselinum hortense
EVM0021765.1	Unnamed__4	CTCC	817	4	-	Petroselinum hortense
EVM0021765.1	Unnamed__4	CTCC	940	4	-	Petroselinum hortense
EVM0021765.1	Unnamed__4	CTCC	965	4	-	Petroselinum hortense
EVM0021765.1	Unnamed__4	CTCC	973	4	+	Petroselinum hortense
EVM0021765.1	Unnamed__4	CTCC	1049	4	+	Petroselinum hortense
EVM0021765.1	Unnamed__4	CTCC	1331	4	+	Petroselinum hortense
EVM0021765.1	Unnamed__4	CTCC	1528	4	-	Petroselinum hortense
EVM0021765.1	Unnamed__4	CTCC	1894	4	+	Petroselinum hortense
EVM0021765.1	Unnamed__4	CTCC	1925	4	+	Petroselinum hortense
EVM0021765.1	GT1-motif	GGTTAAT	739	7	-	Avena sativa	light responsive element
EVM0021765.1	GT1-motif	GGTTAA	740	6	-	Arabidopsis thaliana	light responsive element
EVM0021765.1	GT1-motif	GGTTAAT	867	7	+	Avena sativa	light responsive element
EVM0021765.1	GT1-motif	GGTTAA	1302	6	+	Arabidopsis thaliana	light responsive element
EVM0021765.1	GT1-motif	GGTTAAT	1556	7	+	Avena sativa	light responsive element
EVM0021765.1	GT1-motif	GGTTAA	1815	6	+	Arabidopsis thaliana	light responsive element
EVM0021765.1		motif_sequence	35	4	-	organism	short_function
EVM0021765.1		motif_sequence	81	4	-	organism	short_function
EVM0021765.1		motif_sequence	234	4	-	organism	short_function
EVM0021765.1		motif_sequence	348	4	-	organism	short_function
EVM0021765.1		motif_sequence	436	4	+	organism	short_function
EVM0021765.1		motif_sequence	849	4	-	organism	short_function
EVM0021765.1		motif_sequence	1212	4	-	organism	short_function
EVM0021765.1		motif_sequence	1500	4	+	organism	short_function
EVM0021765.1		motif_sequence	1727	4	+	organism	short_function
EVM0021765.1		motif_sequence	1789	4	-	organism	short_function
EVM0021765.1		motif_sequence	1870	4	-	organism	short_function
EVM0021765.1		motif_sequence	1923	4	+	organism	short_function
EVM0021765.1		motif_sequence	1932	4	+	organism	short_function
EVM0021765.1		motif_sequence	1967	4	-	organism	short_function
EVM0021765.1		motif_sequence	1987	4	+	organism	short_function
EVM0021765.1	HD-Zip 3	GTAAT(G/C)ATTAC	1134	9.5	-	Arabidopsis thaliana	protein binding site
EVM0021765.1	MYC	CATGTG	1790	6	-	Arabidopsis thaliana
EVM0021765.1	TC-rich repeats	GTTTTCTTAC	249	9	-	Nicotiana tabacum	cis-acting element involved in defense and stress responsiveness
EVM0021765.1	Box 4	ATTAAT	23	6	+	Petroselinum crispum	part of a conserved DNA module involved in light responsiveness
EVM0021765.1	Box 4	ATTAAT	1127	6	-	Petroselinum crispum	part of a conserved DNA module involved in light responsiveness
EVM0021765.1	Box 4	ATTAAT	1146	6	-	Petroselinum crispum	part of a conserved DNA module involved in light responsiveness
EVM0021765.1	Box 4	ATTAAT	1240	6	-	Petroselinum crispum	part of a conserved DNA module involved in light responsiveness
EVM0021765.1	Box 4	ATTAAT	1315	6	-	Petroselinum crispum	part of a conserved DNA module involved in light responsiveness
EVM0021765.1	Box 4	ATTAAT	1321	6	-	Petroselinum crispum	part of a conserved DNA module involved in light responsiveness
EVM0021765.1	Box 4	ATTAAT	1778	6	-	Petroselinum crispum	part of a conserved DNA module involved in light responsiveness
EVM0021765.1	CAAT-box	CAAT	217	4	+	Nicotiana glutinosa
EVM0021765.1	CAAT-box	CAAT	229	4	+	Nicotiana glutinosa
EVM0021765.1	CAAT-box	CAAT	296	4	+	Nicotiana glutinosa
EVM0021765.1	CAAT-box	CAAAT	376	5	+	Pisum sativum	common cis-acting element in promoter and enhancer regions
EVM0021765.1	CAAT-box	CAAT	434	4	+	Nicotiana glutinosa
EVM0021765.1	CAAT-box	CAAT	504	4	+	Nicotiana glutinosa
EVM0021765.1	CAAT-box	CCAAT	690	5	+	Arabidopsis thaliana	common cis-acting element in promoter and enhancer regions
EVM0021765.1	CAAT-box	CAAT	691	4	+	Nicotiana glutinosa
EVM0021765.1	CAAT-box	CAAT	758	4	-	Nicotiana glutinosa
EVM0021765.1	CAAT-box	CAAAT	774	5	+	Pisum sativum	common cis-acting element in promoter and enhancer regions
EVM0021765.1	CAAT-box	CAAT	875	4	+	Nicotiana glutinosa
EVM0021765.1	CAAT-box	CAAAT	930	5	+	Pisum sativum	common cis-acting element in promoter and enhancer regions
EVM0021765.1	CAAT-box	CAAAT	1012	5	+	Pisum sativum	common cis-acting element in promoter and enhancer regions
EVM0021765.1	CAAT-box	CAAT	1185	4	+	Nicotiana glutinosa
EVM0021765.1	CAAT-box	CAAT	1325	4	-	Nicotiana glutinosa
EVM0021765.1	CAAT-box	CAAT	1371	4	-	Nicotiana glutinosa
EVM0021765.1	CAAT-box	CAAAT	1399	5	-	Pisum sativum	common cis-acting element in promoter and enhancer regions
EVM0021765.1	CAAT-box	CAAT	1447	4	+	Nicotiana glutinosa
EVM0021765.1	CAAT-box	CAAAT	1567	5	+	Pisum sativum	common cis-acting element in promoter and enhancer regions
EVM0021765.1	CAAT-box	CCAAT	1631	5	-	Arabidopsis thaliana	common cis-acting element in promoter and enhancer regions
EVM0021765.1	CAAT-box	CAAAT	1658	5	+	Pisum sativum	common cis-acting element in promoter and enhancer regions
EVM0021765.1	CAAT-box	CAAT	1661	4	-	Nicotiana glutinosa
EVM0021765.1	CAAT-box	CAAT	1665	4	-	Nicotiana glutinosa
EVM0021765.1	CAAT-box	CAAT	1690	4	-	Nicotiana glutinosa
EVM0021765.1	CAAT-box	CCAAT	1775	5	+	Arabidopsis thaliana	common cis-acting element in promoter and enhancer regions
EVM0021765.1	CAAT-box	CAAT	1776	4	+	Nicotiana glutinosa
EVM0021765.1	CAAT-box	CAAT	1804	4	+	Nicotiana glutinosa
EVM0021765.1	CAAT-box	CCAAT	1808	5	-	Arabidopsis thaliana	common cis-acting element in promoter and enhancer regions
EVM0021765.1	CAAT-box	CAAT	1909	4	+	Nicotiana glutinosa
EVM0021765.1	CAAT-box	CAAT	1917	4	+	Nicotiana glutinosa
EVM0021765.1	ABRE	ACGTG	1219	5	-	Arabidopsis thaliana	cis-acting element involved in the abscisic acid responsiveness
EVM0021765.1	MYB	CAACCA	222	6	+	Arabidopsis thaliana
EVM0021765.1	MYB	CAACCA	1810	6	-	Arabidopsis thaliana
EVM0021765.1	MYB	TAACCA	1814	6	-	Arabidopsis thaliana
EVM0021765.1	AT~TATA-box	TATATAAA	917	8	-	Arabidopsis thaliana
EVM0021765.1	AT~TATA-box	TATATA	919	6	+	Arabidopsis thaliana
EVM0021765.1	AT~TATA-box	TATATA	1233	6	-	Arabidopsis thaliana
EVM0021765.1	ABRE3a	TACGTG	1219	6	-	Zea mays
EVM0021765.1	MYB-like sequence	TAACCA	1814	6	-	Arabidopsis thaliana
EVM0021765.1	TATA-box	TATAAA	44	6	-	Helianthus annuus	core promoter element around -30 of transcription start
EVM0021765.1	TATA-box	TATAA	45	5	-	Arabidopsis thaliana	core promoter element around -30 of transcription start
EVM0021765.1	TATA-box	TATA	46	4	+	Arabidopsis thaliana	core promoter element around -30 of transcription start
EVM0021765.1	TATA-box	taTATAAAtc	103	9	+	Arabidopsis thaliana	core promoter element around -30 of transcription start
EVM0021765.1	TATA-box	TATAA	104	5	-	Arabidopsis thaliana	core promoter element around -30 of transcription start
EVM0021765.1	TATA-box	TATA	105	4	+	Arabidopsis thaliana	core promoter element around -30 of transcription start
EVM0021765.1	TATA-box	TACAAAA	725	7	-	Oryza sativa	core promoter element around -30 of transcription start
EVM0021765.1	TATA-box	TATAAA	917	6	-	Helianthus annuus	core promoter element around -30 of transcription start
EVM0021765.1	TATA-box	TATATAA	918	7	-	Arabidopsis thaliana	core promoter element around -30 of transcription start
EVM0021765.1	TATA-box	TATATA	919	6	+	Arabidopsis thaliana	core promoter element around -30 of transcription start
EVM0021765.1	TATA-box	TATA	921	4	+	Arabidopsis thaliana	core promoter element around -30 of transcription start
EVM0021765.1	TATA-box	ATATAT	1042	6	-	Brassica napus	core promoter element around -30 of transcription start
EVM0021765.1	TATA-box	TATA	1043	4	-	Arabidopsis thaliana	core promoter element around -30 of transcription start
EVM0021765.1	TATA-box	TATTTAAA	1085	8	-	Arabidopsis thaliana	core promoter element around -30 of transcription start
EVM0021765.1	TATA-box	TATAAATA	1223	8	-	Daucus carota	core promoter element around -30 of transcription start
EVM0021765.1	TATA-box	TATAAAT	1224	7	-	Brassica juncea	core promoter element around -30 of transcription start
EVM0021765.1	TATA-box	TATAAA	1225	6	-	Helianthus annuus	core promoter element around -30 of transcription start
EVM0021765.1	TATA-box	TATAA	1226	5	-	Arabidopsis thaliana	core promoter element around -30 of transcription start
EVM0021765.1	TATA-box	TATA	1227	4	-	Arabidopsis thaliana	core promoter element around -30 of transcription start
EVM0021765.1	TATA-box	ATATAT	1232	6	-	Brassica napus	core promoter element around -30 of transcription start
EVM0021765.1	TATA-box	TATATA	1233	6	-	Arabidopsis thaliana	core promoter element around -30 of transcription start
EVM0021765.1	TATA-box	TATA	1235	4	-	Arabidopsis thaliana	core promoter element around -30 of transcription start
EVM0021765.1	TATA-box	ATATAA	1433	6	+	Brassica oleracea	core promoter element around -30 of transcription start
EVM0021765.1	TATA-box	TATA	1434	4	-	Arabidopsis thaliana	core promoter element around -30 of transcription start
EVM0021765.1	TATA-box	TATA	1682	4	-	Arabidopsis thaliana	core promoter element around -30 of transcription start
EVM0021765.1	TATA-box	TATA	1769	4	-	Arabidopsis thaliana	core promoter element around -30 of transcription start
EVM0021765.1	TATA-box	ATATAA	1861	6	+	Brassica oleracea	core promoter element around -30 of transcription start
EVM0021765.1	TATA-box	TATA	1862	4	-	Arabidopsis thaliana	core promoter element around -30 of transcription start
EVM0021765.1	Myb	TAACTG	1475	6	+	Arabidopsis thaliana
EVM0021765.1	W box	TTGACC	593	6	+	Arabidopsis thaliana
EVM0021765.1	MYB recognition site	CCGTTG	2	6	+	Arabidopsis thaliana
EVM0021765.1	ARE	AAACCA	72	6	+	Zea mays	cis-acting regulatory element essential for the anaerobic induction
EVM0021765.1	ARE	AAACCA	277	6	+	Zea mays	cis-acting regulatory element essential for the anaerobic induction
EVM0021765.1	ARE	AAACCA	651	6	-	Zea mays	cis-acting regulatory element essential for the anaerobic induction
EVM0021765.1	ARE	AAACCA	687	6	+	Zea mays	cis-acting regulatory element essential for the anaerobic induction
EVM0021765.1	ARE	AAACCA	800	6	+	Zea mays	cis-acting regulatory element essential for the anaerobic induction
EVM0021765.1	ARE	AAACCA	1486	6	+	Zea mays	cis-acting regulatory element essential for the anaerobic induction
EVM0021765.1	Unnamed__6	taTAAATATct	1227	10	+	Zea mays
EVM0021765.1	TCT-motif	TCTTAC	699	6	-	Arabidopsis thaliana	part of a light responsive element
EVM0021765.1	TCT-motif	TCTTAC	711	6	+	Arabidopsis thaliana	part of a light responsive element
EVM0021765.1	TCT-motif	TCTTAC	1504	6	+	Arabidopsis thaliana	part of a light responsive element
EVM0021765.1	TCT-motif	TCTTAC	1700	6	+	Arabidopsis thaliana	part of a light responsive element
EVM0024079.1	GCN4_motif	TGAGTCA	311	7	+	Oryza sativa	cis-regulatory element involved in endosperm expression
EVM0024079.1	W box	TTGACC	1053	6	+	Arabidopsis thaliana
EVM0024079.1	TCT-motif	TCTTAC	136	6	-	Arabidopsis thaliana	part of a light responsive element
EVM0024079.1	TCT-motif	TCTTAC	1479	6	-	Arabidopsis thaliana	part of a light responsive element
EVM0024079.1	Unnamed__2	CCCCGG	1951	6	+	Zea mays
EVM0024079.1	Myb	TAACTG	41	6	+	Arabidopsis thaliana
EVM0024079.1	Myb	CAACTG	678	6	-	Arabidopsis thaliana
EVM0024079.1	Myb	TAACTG	1187	6	-	Arabidopsis thaliana
EVM0024079.1	Myb	TAACTG	1972	6	-	Arabidopsis thaliana
EVM0024079.1	MYB	CAACCA	284	6	-	Arabidopsis thaliana
EVM0024079.1	MYB	TAACCA	366	6	-	Arabidopsis thaliana
EVM0024079.1	MYB	TAACCA	529	6	+	Arabidopsis thaliana
EVM0024079.1	MYB	CAACCA	1696	6	+	Arabidopsis thaliana
EVM0024079.1	ABRE	ACGTG	1834	5	-	Arabidopsis thaliana	cis-acting element involved in the abscisic acid responsiveness
EVM0024079.1	MYB-like sequence	TAACCA	366	6	-	Arabidopsis thaliana
EVM0024079.1	MYB-like sequence	TAACCA	529	6	+	Arabidopsis thaliana
EVM0024079.1	AT~TATA-box	TATATA	547	6	+	Arabidopsis thaliana
EVM0024079.1	AT~TATA-box	TATATA	1828	6	-	Arabidopsis thaliana
EVM0024079.1	TATA-box	TATAA	4	5	-	Arabidopsis thaliana	core promoter element around -30 of transcription start
EVM0024079.1	TATA-box	TATA	5	4	+	Arabidopsis thaliana	core promoter element around -30 of transcription start
EVM0024079.1	TATA-box	ATTATA	37	6	+	Brassica napus	core promoter element around -30 of transcription start
EVM0024079.1	TATA-box	TATAA	38	5	-	Arabidopsis thaliana	core promoter element around -30 of transcription start
EVM0024079.1	TATA-box	TATA	39	4	+	Arabidopsis thaliana	core promoter element around -30 of transcription start
EVM0024079.1	TATA-box	TATA	72	4	+	Arabidopsis thaliana	core promoter element around -30 of transcription start
EVM0024079.1	TATA-box	ATATAT	83	6	+	Brassica napus	core promoter element around -30 of transcription start
EVM0024079.1	TATA-box	TATA	84	4	+	Arabidopsis thaliana	core promoter element around -30 of transcription start
EVM0024079.1	TATA-box	TATAAA	153	6	-	Helianthus annuus	core promoter element around -30 of transcription start
EVM0024079.1	TATA-box	TATAA	154	5	-	Arabidopsis thaliana	core promoter element around -30 of transcription start
EVM0024079.1	TATA-box	TATA	155	4	+	Arabidopsis thaliana	core promoter element around -30 of transcription start
EVM0024079.1	TATA-box	TATA	171	4	+	Arabidopsis thaliana	core promoter element around -30 of transcription start
EVM0024079.1	TATA-box	TATA	264	4	+	Arabidopsis thaliana	core promoter element around -30 of transcription start
EVM0024079.1	TATA-box	ATATAT	546	6	+	Brassica napus	core promoter element around -30 of transcription start
EVM0024079.1	TATA-box	TATATA	547	6	+	Arabidopsis thaliana	core promoter element around -30 of transcription start
EVM0024079.1	TATA-box	TATA	549	4	+	Arabidopsis thaliana	core promoter element around -30 of transcription start
EVM0024079.1	TATA-box	TATA	586	4	+	Arabidopsis thaliana	core promoter element around -30 of transcription start
EVM0024079.1	TATA-box	TATAA	620	5	-	Arabidopsis thaliana	core promoter element around -30 of transcription start
EVM0024079.1	TATA-box	TATA	621	4	+	Arabidopsis thaliana	core promoter element around -30 of transcription start
EVM0024079.1	TATA-box	TATTTAAA	634	8	+	Arabidopsis thaliana	core promoter element around -30 of transcription start
EVM0024079.1	TATA-box	ATATAT	746	6	+	Brassica napus	core promoter element around -30 of transcription start
EVM0024079.1	TATA-box	TATA	747	4	+	Arabidopsis thaliana	core promoter element around -30 of transcription start
EVM0024079.1	TATA-box	TATAAA	763	6	-	Helianthus annuus	core promoter element around -30 of transcription start
EVM0024079.1	TATA-box	TATAA	764	5	-	Arabidopsis thaliana	core promoter element around -30 of transcription start
EVM0024079.1	TATA-box	TATA	765	4	+	Arabidopsis thaliana	core promoter element around -30 of transcription start
EVM0024079.1	TATA-box	TACAAAA	832	7	-	Oryza sativa	core promoter element around -30 of transcription start
EVM0024079.1	TATA-box	ATATAT	996	6	+	Brassica napus	core promoter element around -30 of transcription start
EVM0024079.1	TATA-box	TATA	997	4	+	Arabidopsis thaliana	core promoter element around -30 of transcription start
EVM0024079.1	TATA-box	TATAAA	1112	6	-	Helianthus annuus	core promoter element around -30 of transcription start
EVM0024079.1	TATA-box	TATAA	1113	5	-	Arabidopsis thaliana	core promoter element around -30 of transcription start
EVM0024079.1	TATA-box	TATA	1114	4	-	Arabidopsis thaliana	core promoter element around -30 of transcription start
EVM0024079.1	TATA-box	TATA	1365	4	-	Arabidopsis thaliana	core promoter element around -30 of transcription start
EVM0024079.1	TATA-box	taTATAAAtc	1572	9	+	Arabidopsis thaliana	core promoter element around -30 of transcription start
EVM0024079.1	TATA-box	ATATAA	1573	6	+	Brassica oleracea	core promoter element around -30 of transcription start
EVM0024079.1	TATA-box	TATA	1574	4	-	Arabidopsis thaliana	core promoter element around -30 of transcription start
EVM0024079.1	TATA-box	TATA	1610	4	-	Arabidopsis thaliana	core promoter element around -30 of transcription start
EVM0024079.1	TATA-box	TATAAA	1631	6	-	Helianthus annuus	core promoter element around -30 of transcription start
EVM0024079.1	TATA-box	TATAA	1632	5	-	Arabidopsis thaliana	core promoter element around -30 of transcription start
EVM0024079.1	TATA-box	TATA	1633	4	-	Arabidopsis thaliana	core promoter element around -30 of transcription start
EVM0024079.1	TATA-box	ATATAA	1641	6	+	Brassica oleracea	core promoter element around -30 of transcription start
EVM0024079.1	TATA-box	TATA	1642	4	-	Arabidopsis thaliana	core promoter element around -30 of transcription start
EVM0024079.1	TATA-box	ATTATA	1785	6	+	Brassica napus	core promoter element around -30 of transcription start
EVM0024079.1	TATA-box	TATAA	1786	5	-	Arabidopsis thaliana	core promoter element around -30 of transcription start
EVM0024079.1	TATA-box	TATA	1787	4	-	Arabidopsis thaliana	core promoter element around -30 of transcription start
EVM0024079.1	TATA-box	ATTATA	1826	6	+	Brassica napus	core promoter element around -30 of transcription start
EVM0024079.1	TATA-box	TATATAA	1827	7	-	Arabidopsis thaliana	core promoter element around -30 of transcription start
EVM0024079.1	TATA-box	TATATA	1828	6	-	Arabidopsis thaliana	core promoter element around -30 of transcription start
EVM0024079.1	TATA-box	TATA	1830	4	-	Arabidopsis thaliana	core promoter element around -30 of transcription start
EVM0024079.1	TATA-box	TATA	1946	4	-	Arabidopsis thaliana	core promoter element around -30 of transcription start
EVM0024079.1	TATA-box	ATATAA	1989	6	+	Brassica oleracea	core promoter element around -30 of transcription start
EVM0024079.1	TATA-box	TATA	1990	4	-	Arabidopsis thaliana	core promoter element around -30 of transcription start
EVM0024079.1	GATA-motif	GATAGGG	938	7	-	Pisum sativum	part of a light responsive element
EVM0024079.1	GATA-motif	AAGGATAAGG	1493	9	-	Solanum tuberosum	part of a light responsive element
EVM0024079.1	Unnamed__4	CTCC	378	4	+	Petroselinum hortense
EVM0024079.1	Unnamed__4	CTCC	692	4	-	Petroselinum hortense
EVM0024079.1	Unnamed__4	CTCC	712	4	-	Petroselinum hortense
EVM0024079.1	Unnamed__4	CTCC	1173	4	+	Petroselinum hortense
EVM0024079.1	Unnamed__4	CTCC	1409	4	-	Petroselinum hortense
EVM0024079.1	Unnamed__4	CTCC	1878	4	-	Petroselinum hortense
EVM0024079.1	MYC	CAATTG	1726	6	-	Arabidopsis thaliana
EVM0024079.1	CARE	CAACTCAC	1242	8	-	Oryza sativa
EVM0024079.1	TC-rich repeats	GTTTTCTTAC	1711	9	+	Nicotiana tabacum	cis-acting element involved in defense and stress responsiveness
EVM0024079.1	TC-rich repeats	GTTTTCTTAC	1818	9	+	Nicotiana tabacum	cis-acting element involved in defense and stress responsiveness
EVM0024079.1	WUN-motif	TAATTACTC	397	9	+	Nicotiana glutinosa
EVM0024079.1		motif_sequence	33	4	-	organism	short_function
EVM0024079.1		motif_sequence	226	4	-	organism	short_function
EVM0024079.1		motif_sequence	1017	4	+	organism	short_function
EVM0024079.1		motif_sequence	1032	4	+	organism	short_function
EVM0024079.1		motif_sequence	1038	4	+	organism	short_function
EVM0024079.1		motif_sequence	1096	4	+	organism	short_function
EVM0024079.1		motif_sequence	1171	4	+	organism	short_function
EVM0024079.1		motif_sequence	1293	4	+	organism	short_function
EVM0024079.1		motif_sequence	1409	4	-	organism	short_function
EVM0024079.1		motif_sequence	1534	4	+	organism	short_function
EVM0024079.1		motif_sequence	1613	4	+	organism	short_function
EVM0024079.1		motif_sequence	1648	4	+	organism	short_function
EVM0024079.1		motif_sequence	1721	4	+	organism	short_function
EVM0024079.1		motif_sequence	1933	4	-	organism	short_function
EVM0024079.1	AE-box	AGAAACTT	1305	8	-	Arabidopsis thaliana	part of a module for light response
EVM0024079.1	GT1-motif	GGTTAA	367	6	+	Arabidopsis thaliana	light responsive element
EVM0024079.1	GT1-motif	GGTTAAT	527	7	-	Avena sativa	light responsive element
EVM0024079.1	GT1-motif	GGTTAA	528	6	-	Arabidopsis thaliana	light responsive element
EVM0024079.1	GT1-motif	GGTTAA	987	6	-	Arabidopsis thaliana	light responsive element
EVM0024079.1	GT1-motif	GGTTAAT	1218	7	+	Avena sativa	light responsive element
EVM0024079.1	CAAT-box	CAAT	125	4	-	Nicotiana glutinosa
EVM0024079.1	CAAT-box	CAAT	188	4	+	Nicotiana glutinosa
EVM0024079.1	CAAT-box	CCAAT	282	5	-	Arabidopsis thaliana	common cis-acting element in promoter and enhancer regions
EVM0024079.1	CAAT-box	CAAAT	405	5	+	Pisum sativum	common cis-acting element in promoter and enhancer regions
EVM0024079.1	CAAT-box	CAAAT	469	5	+	Pisum sativum	common cis-acting element in promoter and enhancer regions
EVM0024079.1	CAAT-box	CAAAT	641	5	-	Pisum sativum	common cis-acting element in promoter and enhancer regions
EVM0024079.1	CAAT-box	CAAAT	697	5	-	Pisum sativum	common cis-acting element in promoter and enhancer regions
EVM0024079.1	CAAT-box	CAAT	720	4	+	Nicotiana glutinosa
EVM0024079.1	CAAT-box	CAAT	844	4	+	Nicotiana glutinosa
EVM0024079.1	CAAT-box	CAAT	852	4	+	Nicotiana glutinosa
EVM0024079.1	CAAT-box	CCAAT	869	5	+	Arabidopsis thaliana	common cis-acting element in promoter and enhancer regions
EVM0024079.1	CAAT-box	CAAT	870	4	+	Nicotiana glutinosa
EVM0024079.1	CAAT-box	CAAT	965	4	-	Nicotiana glutinosa
EVM0024079.1	CAAT-box	CAAT	1146	4	-	Nicotiana glutinosa
EVM0024079.1	CAAT-box	CAAAT	1238	5	-	Pisum sativum	common cis-acting element in promoter and enhancer regions
EVM0024079.1	CAAT-box	CAAT	1375	4	-	Nicotiana glutinosa
EVM0024079.1	CAAT-box	CAAT	1387	4	-	Nicotiana glutinosa
EVM0024079.1	CAAT-box	CAAAT	1475	5	-	Pisum sativum	common cis-acting element in promoter and enhancer regions
EVM0024079.1	CAAT-box	CCAAT	1515	5	-	Arabidopsis thaliana	common cis-acting element in promoter and enhancer regions
EVM0024079.1	CAAT-box	CAAAT	1524	5	+	Pisum sativum	common cis-acting element in promoter and enhancer regions
EVM0024079.1	CAAT-box	CCAAT	1529	5	+	Arabidopsis thaliana	common cis-acting element in promoter and enhancer regions
EVM0024079.1	CAAT-box	CAAT	1530	4	+	Nicotiana glutinosa
EVM0024079.1	CAAT-box	CAAT	1679	4	+	Nicotiana glutinosa
EVM0024079.1	CAAT-box	CAAAT	1681	5	-	Pisum sativum	common cis-acting element in promoter and enhancer regions
EVM0024079.1	CAAT-box	CAAAT	1707	5	-	Pisum sativum	common cis-acting element in promoter and enhancer regions
EVM0024079.1	CAAT-box	CAAT	1726	4	+	Nicotiana glutinosa
EVM0024079.1	CAAT-box	CAAT	1728	4	-	Nicotiana glutinosa
EVM0024079.1	CAAT-box	CAAT	1749	4	-	Nicotiana glutinosa
EVM0024079.1	CAAT-box	CAAT	1764	4	+	Nicotiana glutinosa
EVM0024079.1	CAAT-box	CAAAT	1766	5	-	Pisum sativum	common cis-acting element in promoter and enhancer regions
EVM0024079.1	CAAT-box	CAAT	1856	4	-	Nicotiana glutinosa
EVM0024079.1	CAAT-box	CAAT	1965	4	-	Nicotiana glutinosa
EVM0024079.1	Box 4	ATTAAT	722	6	+	Petroselinum crispum	part of a conserved DNA module involved in light responsiveness
EVM0024079.1	MBS	CAACTG	678	6	-	Arabidopsis thaliana	MYB binding site involved in drought-inducibility
EVM0024079.1	Unnamed__1	CGTGG	1057	5	-	Zea mays
EVM0024079.1	Unnamed__1	CGTGG	1605	5	+	Zea mays
EVM0024079.1	G-Box	CACGTT	1834	6	+	Pisum sativum	cis-acting regulatory element involved in light responsiveness
EVM0024079.1	CTAG-motif	ACTAGCAGAA	1282	9	+	Avena sativa
EVM0024079.1	GA-motif	ATAGATAA	1447	8	-	Arabidopsis thaliana	part of a light responsive element
EVM0024079.1	STRE	AGGGG	95	5	+	Arabidopsis thaliana
EVM0024079.1	AAGAA-motif	GAAAGAA	21	7	-	Avena sativa
EVM0024248.1	Unnamed__4	CTCC	10	4	+	Petroselinum hortense
EVM0024248.1	Unnamed__4	CTCC	49	4	-	Petroselinum hortense
EVM0024248.1	Unnamed__4	CTCC	181	4	+	Petroselinum hortense
EVM0024248.1	Unnamed__4	CTCC	342	4	+	Petroselinum hortense
EVM0024248.1	Unnamed__4	CTCC	349	4	-	Petroselinum hortense
EVM0024248.1	Unnamed__4	CTCC	359	4	+	Petroselinum hortense
EVM0024248.1	Unnamed__4	CTCC	619	4	-	Petroselinum hortense
EVM0024248.1	Unnamed__4	CTCC	866	4	+	Petroselinum hortense
EVM0024248.1	Unnamed__4	CTCC	978	4	-	Petroselinum hortense
EVM0024248.1	Unnamed__4	CTCC	1004	4	+	Petroselinum hortense
EVM0024248.1	Unnamed__4	CTCC	1293	4	+	Petroselinum hortense
EVM0024248.1	Unnamed__4	CTCC	1322	4	+	Petroselinum hortense
EVM0024248.1	Unnamed__4	CTCC	1528	4	+	Petroselinum hortense
EVM0024248.1	Unnamed__4	CTCC	1883	4	+	Petroselinum hortense
EVM0024248.1	Unnamed__4	CTCC	1890	4	+	Petroselinum hortense
EVM0024248.1	Unnamed__4	CTCC	1899	4	+	Petroselinum hortense
EVM0024248.1	Unnamed__4	CTCC	1950	4	+	Petroselinum hortense
EVM0024248.1	Unnamed__4	CTCC	1953	4	+	Petroselinum hortense
EVM0024248.1	as-1	TGACG	332	5	-	Arabidopsis thaliana
EVM0024248.1	as-1	TGACG	1569	5	-	Arabidopsis thaliana
EVM0024248.1	MYC	CAATTG	709	6	+	Arabidopsis thaliana
EVM0024248.1	MYC	CATTTG	907	6	-	Arabidopsis thaliana
EVM0024248.1	MYC	CATGTG	1281	6	-	Arabidopsis thaliana
EVM0024248.1	MYC	CATGTG	1875	6	+	Arabidopsis thaliana
EVM0024248.1	GT1-motif	GGTTAAT	446	7	+	Avena sativa	light responsive element
EVM0024248.1	GT1-motif	GGTTAA	991	6	+	Arabidopsis thaliana	light responsive element
EVM0024248.1	GT1-motif	GTGTGTGAA	1970	9	-	Solanum tuberosum	light responsive element
EVM0024248.1	GT1-motif	GTGTGTGAA	1983	9	-	Solanum tuberosum	light responsive element
EVM0024248.1		motif_sequence	49	4	-	organism	short_function
[truncated: 4,181 more rows]

## Sheet: Supplementary Table 5
Supplementary Table 5 Expression profiles of ClTCP genes during capitulum development stages of C.lavandulifolium.
Genome_ID	Transcriptome_ID	S1	S2	S5	S6	S9	S10	L
	EVM0001911	4.93	3.91	7.64	3.01	3.31	3.07	8.31
EVM0058038.1	EVM0003021	7.56	8.07	9	6.79	2.59	14.8	48.87
	EVM0003603	1.11	0.75	0.7	0.45	0.27	0.78	0.73
EVM0004928.1	EVM0004412	51.46	34.13	49.66	39.24	12.75	41.09	23.36
	EVM0004791	0	0.02	0.03	0.04	0	0	0
EVM0056205.1	EVM0005471	8	8.9	11.49	10.55	20.04	11.39	3.25
EVM0027396.1	EVM0007913	9.3	11.65	9.56	15.18	2.76	19.25	36.43
EVM0046128.1	EVM0007914	3.46	1.52	5.02	3.6	4.54	5.17	3.06
EVM0035657.1	EVM0008262	28.04	9.55	6.67	4.82	0.65	6.01	21.24
EVM0021765.1	EVM0010822	4.21	1.27	3.98	1.93	0.12	2.16	0
	EVM0010850	0.95	1.48	0.6	0.7	0.47	0.87	0.96
EVM0044196.1	EVM0012286	2.78	5.91	1.81	1.61	1.14	2.77	1.81
EVM0024660.1	EVM0013065	24.12	23.24	17.6	24.46	9.41	26.03	51.05
EVM0013168.1	EVM0014549	0	1.23	1.32	2.12	3.77	4.52	0
EVM0062019.1	EVM0015923	0.08	0.02	0.06	0.08	0	0	0
EVM0038786.1	EVM0016327	20.06	6.81	1.45	1.96	1.19	2.26	2.44
EVM0029187.1	EVM0021074	0	0.35	0.54	1.15	2.51	2.34	0
EVM0013821.1	EVM0022674	0.85	1.9	1.04	2.17	7.17	2.67	0.62
EVM0003127.1	EVM0024907	2.4	1.61	4.49	2.82	1.25	5.52	5.16
	EVM0026512	0.85	0.72	2.08	1.52	0.86	1.41	1.71
EVM0021198.1	EVM0027943	0	0	0	0	0	1.58	14.58
EVM0033900.1	EVM0027950	2.96	3.5	16.54	14.19	4.01	5.04	2.3
	EVM0028754	1.69	0.8	1.4	1.89	4.57	1.81	0
EVM0064455.1	EVM0029420	0	0.33	0.26	0.71	0.4	0.47	0
EVM0054587.1	EVM0030737	1.06	0.18	0.69	0.28	0.16	1.72	2.17
EVM0024079.1	EVM0031781	1.46	1.37	0.87	0.75	0.32	0.9	1.03
EVM0000191.1	EVM0034432	0.91	0.09	5.29	2.72	0.22	0.68	0.36
	EVM0034512	2.6	3.27	2.91	3.72	9.62	3.67	0.27
EVM0039309.1	EVM0036937	27.46	17.75	15.98	12.55	1.97	16.46	28.6
EVM0024248.1	EVM0039669	0	0	0	0	0	0	0.03
EVM0039679.1	EVM0041004	5.04	3.94	10.58	8.16	2.25	10.34	5.09
	EVM0041279	20.16	17.9	32.55	24.43	19.93	23.93	14.51
	EVM0042765	1.06	1.15	0.36	0.54	0.38	0.62	0.24
EVM0019255.1	EVM0047461	0	0.38	0.18	0.16	0.48	0.32	0
EVM0063727.1	EVM0052814	2.97	5.41	11.64	11.29	1.97	10.31	7.44
	EVM0053853	0	0.34	0.6	0.36	0.14	0.09	0

## Sheet: Supplementary Table 6
Supplementary Table 6 Expression profiles of ClTCP genes in different flower types of C.lavandulifolium.
Genome_ID	Transcriptome_ID	D1	R1	D2	R2
	EVM0001911	2.74	4.44	3.38	3.9
EVM0058038.1	EVM0003021	7.06	25.22	7.39	22.25
	EVM0003603	0.38	0.43	0	1
EVM0004928.1	EVM0004412	33.98	60.49	26.8	82.36
EVM0056205.1	EVM0005471	6.53	4.44	3.03	2.5
EVM0027396.1	EVM0007913	5.18	16.41	7.55	22.28
EVM0046128.1	EVM0007914	4.29	8.73	1.7	6.32
EVM0035657.1	EVM0008262	2.51	2.01	1.5	5.78
EVM0021765.1	EVM0010822	0.16	0.12	0.06	0
	EVM0010850	0.45	0.81	0.17	0.9
EVM0044196.1	EVM0012286	0.71	0.75	2.21	0.97
EVM0024660.1	EVM0013065	14.19	48.16	36.36	60.37
EVM0013168.1	EVM0014549	0.84	6.41	0.69	4.81
	EVM0014980	0.08	0.06	0.04	0.13
EVM0038786.1	EVM0016327	2.22	0.76	1.6	0.38
EVM0029187.1	EVM0021074	2.82	18.08	2.26	14.49
EVM0013821.1	EVM0022674	0.14	0.37	0.8	0.71
EVM0003127.1	EVM0024907	0.72	0.54	1.94	1.51
	EVM0026512	0.68	1	0.55	1.16
EVM0021198.1	EVM0027943	12.59	14.25	49.65	52.75
EVM0033900.1	EVM0027950	0.43	0.35	0.3	0.08
	EVM0028754	1.03	4.36	1.61	6.03
EVM0064455.1	EVM0029420	0.35	16.81	0.24	13.56
EVM0054587.1	EVM0030737	0.44	2.32	1.49	12.37
EVM0024079.1	EVM0031781	0.34	0.76	0.28	1.49
EVM0000191.1	EVM0034432	0.21	0.37	1.52	0.38
	EVM0034512	0.62	0.48	0.53	0.27
EVM0039309.1	EVM0036937	6.68	7.68	4.76	7.42
EVM0024248.1	EVM0039669	1	1.37	0.56	2.23
EVM0039679.1	EVM0041004	26.18	30.17	37.66	51.08
	EVM0041279	18.38	29.21	23.41	29.55
	EVM0042765	0.07	0.06	0	0
EVM0019255.1	EVM0047461	0.34	21.11	0.12	22.13
EVM0063727.1	EVM0052814	12.13	12.37	10.22	15.23
	EVM0053853	0.02	0.37	0.02	0.04
